# Supplementary material for: Integration of estimated regional gene expression with neuroimaging and clinical phenotypes at biobank scale
Source: PLoS Biol. 2024 Sep 13;22(9):e3002782. doi: 10.1371/journal.pbio.3002782 (PMC11424006; doi:10.1371/journal.pbio.3002782)
Supplement: S1 Table — Demographics of the diverse-ancestry and White-British samples of the UK Biobank. (XLSX) [file pbio.3002782.s007.xlsx]

## Sheet: Sheet1
	Ethnically diverse sample (for analyses in Figure 2)	White-British sample (for analyses in Figures 3–6)
People	5984	39565
Sex	3,274 (54.7%) Female	20,678 (52.3%) Female
Age	63 ± 7.9	64 ± 7.7
Self-reported race
White	4,505 (75.3%)	39,565 (100%)
Black	288 (4.8%)
(South) Asian	479 (8%)
Chinese	137 (2.3%)
Mixed	213 (3.6%)
Unknown	362 (6%)

## Sheet: _56F9DC9755BA473782653E2940F9
OX9aur7js0q0UGf6gPrsreNNGi9NwthHkluvl2xo3glUOUFYTFBVUkExR1E1RFA1WVpCNjFXRThMSC4u
Form1
{525fa9b0-3d7b-4ac3-b00f-d342d13aacf8}
