# Supplementary material for: Integration of estimated regional gene expression with neuroimaging and clinical phenotypes at biobank scale
Source: PLoS Biol. 2024 Sep 13;22(9):e3002782. doi: 10.1371/journal.pbio.3002782 (PMC11424006; doi:10.1371/journal.pbio.3002782)
Supplement: S5 Table — All enrichment associations from Fig 4D that passed pFDR = 0.05, ordered by pFDR of TWAS. (XLSX) [file pbio.3002782.s011.xlsx]

## Sheet: Table S2a
UKB Field ID	UKB Description	TWAS Phenotype
26563	Volume of Amygdala (left hemisphere)	amygdala volume
26594	Volume of Amygdala (right hemisphere)	amygdala volume
27228	Volume of rostralanteriorcingulate (left hemisphere)	anterior cingulate volume
27321	Volume of rostralanteriorcingulate (right hemisphere)	anterior cingulate volume
27205	Volume of caudalanteriorcingulate (left hemisphere)	anterior cingulate volume
27298	Volume of caudalanteriorcingulate (right hemisphere)	anterior cingulate volume
26559	Volume of Caudate (left hemisphere)	caudate volume
26590	Volume of Caudate (right hemisphere)	caudate volume
26557	Volume of Cerebellum-Cortex (right hemisphere)	cerebellar hemisphere volume
26588	Volume of Cerebellum-Cortex (right hemisphere)	cerebellar hemisphere volume
27229	Volume of rostralmiddlefrontal (left hemisphere)	DLPFC volume
27322	Volume of rostralmiddlefrontal (right hemisphere)	DLPFC volume
27206	Volume of caudalmiddlefrontal (left hemisphere)	DLPFC volume
27299	Volume of caudalmiddlefrontal (right hemisphere)	DLPFC volume
26562	Volume of Hippocampus (left hemisphere)	hippocampus volume
26593	Volume of Hippocampus (right hemisphere)	hippocampus volume
26564	Volume of Accumbens-area (left hemisphere)	nucleus accumbens volume
26595	Volume of Accumbens-area (right hemisphere)	nucleus accumbens volume
26560	Volume of Putamen (left hemisphere)	putamen volume
26591	Volume of Putamen (right hemisphere)	putamen volume

## Sheet: annotations (GWAS Catalog)
	Left–right brain asymmetry	7				N (MR)	yes	Spherical equivalent (joint analysis main effects and education interaction)			brain_related	annot
	Reaction time	7				Y (MR)	no	Alcohol consumption			yes	3-month functional outcome in ischaemic stroke (modified Rankin score)
	Subcortical volume (MOSTest)	8				Y (MR)	no	Alcohol consumption (drinks per week)			yes	Advanced age-related macular degeneration
	Alcohol use disorder (total score)	6				Y (MR)	no	Alcohol dependence symptom count			yes	Age-related cognitive decline (language) (slope of z-scores)
	Autism spectrum disorder or schizophrenia	7				Y (MR)	no	Anti-saccade response			yes	Age-related hearing impairment
	Brain morphology (MOSTest)	5				Y (MR)	no	Anxiety			yes	Age-related macular degeneration
	Cognitive function	7				Y (MR)	no	Bulimia nervosa			yes	Alcohol dependence
	Parkinson's disease	8				Y (MR)	no	California verbal learning test score			yes	Alcohol dependence symptom count
	Handedness (Left-handed vs. non-left-handed)	5				Y (MR)	no	Cerebral amyloid angiopathy x APOEe4 status interaction in Alzheimer’s disease			yes	Alcohol use disorder (consumption score)
	Neuroticism	8				Y (MR)	no	Cerebral amyloid deposition (PET imaging)			yes	Alcohol use disorder (total score)
	Schizophrenia	8				Y (MR)	no	Cerebral amyloid deposition in APOEe4 non-carriers (PET imaging)			yes	Alzheimer's disease
	Asthma and major depressive disorder	5				Y (MR)	no	Cerebrospinal AB1-42 levels in normal cognition			yes	Alzheimer's disease (cognitive decline)
	Brain morphology (min-P)	8				Y (MR)	no	Cerebrospinal P-tau181p levels			yes	Alzheimer's disease (late onset)
	Educational attainment	7				Y (MR)	no	Cerebrospinal T-tau levels			yes	Alzheimer's disease in APOE e4- carriers
	Extremely high intelligence	7				Y (MR)	no	Cerebrospinal fluid AB1-42 levels			yes	Alzheimer's disease or HDL levels (pleiotropy)
	General factor of neuroticism	5				Y (MR)	no	Cerebrospinal fluid clusterin levels			yes	Alzheimer's disease or family history of Alzheimer's disease
	Intelligence (MTAG)	8				Y (MR)	no	Cerebrospinal fluid t-tau:AB1-42 ratio			yes	Alzheimer's disease or fasting glucose levels (pleiotropy)
	Parkinson's disease or first degree relation to individual with Parkinson's disease	5				Y (MR)	no	Feeling guilty			yes	Amyotrophic lateral sclerosis
	Subcortical volume (min-P)	8				Y (MR)	no	Feeling worry			yes	Amyotrophic lateral sclerosis (sporadic)
	Anorexia nervosa	7				Y (MR)	no	Glaucoma			yes	Anorexia nervosa
	Cortical surface area (MOSTest)	8				Y (MR)	no	Glaucoma (primary open-angle)			yes	Anorexia nervosa, attention-deficit/hyperactivity disorder, autism spectrum disorder, bipolar disorder, major depression, obsessive-compulsive disorder, schizophrenia, or Tourette syndrome (pleiotropy)
	Feeling nervous	4				Y (MR)	no	Heschl's gyrus morphology			yes	Anti-saccade response
	Headache	4				Y (MR)	no	Irritable mood			yes	Antisaccade task score
	Intelligence	5				Y (MR)	no	Lateral ventricle temporal horn volume			yes	Anxiety
	Mood instability	7				Y (MR)	no	Logical memory (delayed recall) in normal cognition			yes	Asthma and major depressive disorder
	Alzheimer's disease	4				Y (MR)	no	Logical memory (immediate recall) in normal cognition			yes	Attention deficit hyperactivity disorder
	Alzheimer's disease (late onset)	5				Y (MR)	no	Loneliness			yes	Attention deficit hyperactivity disorder (inattention symptoms)
	Alzheimer's disease in APOE e4- carriers	7				Y (MR)	no	Loneliness (MTAG)			yes	Attention deficit hyperactivity disorder and conduct disorder
	Alzheimer's disease or family history of Alzheimer's disease	5				Y (MR)	no	Loneliness (linear analysis)			yes	Autism spectrum disorder or schizophrenia
	Antisaccade task score	1				Y (MR)	no	Loneliness (multivariate analysis)			yes	Autism spectrum disorder, attention deficit-hyperactivity disorder, bipolar disorder, major depressive disorder, and schizophrenia (combined)
	Cognitive ability	3				Y (MR)	no	Migraine			yes	Bell's palsy
	Cognitive ability, years of educational attainment or schizophrenia (pleiotropy)	8				Y (MR)	no	Multiple system atrophy			yes	Bipolar I disorder
	Cortical surface area	1				Y (MR)	no	Neuritic plaque			yes	Bipolar II disorder
	Cortical thickness (MOSTest)	7				Y (MR)	no	Oppositional defiant disorder dimensions in attention-deficit hyperactivity disorder			yes	Bipolar disorder
	Cortical volume	2				Y (MR)	no	Proportion of activated microglia (inferior temporal cortex)			yes	Brain morphology (MOSTest)
	Family history of Alzheimer's disease	5				Y (MR)	no	Regular attendance at a gym or sports club			yes	Brain morphology (min-P)
	General cognitive ability	7				Y (MR)	no	Regular attendance at a pub or social club			yes	Bulimia nervosa
	Glaucoma (primary open-angle)	4				Y (MR)	no	Regular attendance at a religious group			yes	California verbal learning test score
	Multiple system atrophy	2				Y (MR)	no	Resting-state electroencephalogram vigilance			yes	Cerebral amyloid angiopathy x APOEe4 status interaction in Alzheimer’s disease
	Neuroblastoma or malignant cutaneous melanoma	2				Y (MR)	no	Social communication problems			yes	Cerebral amyloid deposition (PET imaging)
	Neurofibrillary tangles	2				Y (MR)	no	Verbal declarative memory			yes	Cerebral amyloid deposition in APOEe4 non-carriers (PET imaging)
	Response to cognitive-behavioural therapy in major depressive disorder	5				Y (MR)	no	Worry too long after an embarrassing experience			yes	Cerebrospinal AB1-42 levels in normal cognition
	Tourette syndrome	5					brain-related	annot			yes	Cerebrospinal P-tau181p levels
	3-month functional outcome in ischaemic stroke (modified Rankin score)	0					yes	3-month functional outcome in ischaemic stroke (modified Rankin score)			yes	Cerebrospinal T-tau levels
	Advanced age-related macular degeneration	8					yes	Advanced age-related macular degeneration			yes	Cerebrospinal fluid AB1-42 levels
	Age-related cognitive decline (language) (slope of z-scores)	0					yes	Age-related cognitive decline (language) (slope of z-scores)			yes	Cerebrospinal fluid clusterin levels
	Age-related hearing impairment	5					yes	Age-related hearing impairment			yes	Cerebrospinal fluid t-tau:AB1-42 ratio
	Age-related macular degeneration	2					yes	Age-related macular degeneration			yes	Cocaine dependence
	Alcohol dependence	0					yes	Alcohol dependence			yes	Cognitive ability
	Alcohol dependence symptom count	0					yes	Alcohol use disorder (consumption score)			yes	Cognitive ability (MTAG)
	Alcohol use disorder (consumption score)	1					yes	Alcohol use disorder (total score)			yes	Cognitive ability, years of educational attainment or schizophrenia (pleiotropy)
	Alzheimer's disease (cognitive decline)	0					yes	Alzheimer's disease			yes	Cognitive decline (age-related)
	Alzheimer's disease or HDL levels (pleiotropy)	0					yes	Alzheimer's disease (cognitive decline)			yes	Cognitive decline rate in late mild cognitive impairment
	Alzheimer's disease or fasting glucose levels (pleiotropy)	0					yes	Alzheimer's disease (late onset)			yes	Cognitive function
	Amyotrophic lateral sclerosis	3					yes	Alzheimer's disease in APOE e4- carriers			yes	Cognitive performance
	Amyotrophic lateral sclerosis (sporadic)	4					yes	Alzheimer's disease or HDL levels (pleiotropy)			yes	Cortical surface area
	Anorexia nervosa, attention-deficit/hyperactivity disorder, autism spectrum disorder, bipolar disorder, major depression, obsessive-compulsive disorder, schizophrenia, or Tourette syndrome (pleiotropy)	5					yes	Alzheimer's disease or family history of Alzheimer's disease			yes	Cortical surface area (MOSTest)
	Anti-saccade response	2					yes	Alzheimer's disease or fasting glucose levels (pleiotropy)			yes	Cortical surface area (min-P)
	Anxiety	0					yes	Amyotrophic lateral sclerosis			yes	Cortical thickness (MOSTest)
	Attention deficit hyperactivity disorder	3					yes	Amyotrophic lateral sclerosis (sporadic)			yes	Cortical thickness (min-P)
	Attention deficit hyperactivity disorder (inattention symptoms)	0					yes	Anorexia nervosa			yes	Cortical volume
	Attention deficit hyperactivity disorder and conduct disorder	0					yes	Anorexia nervosa, attention-deficit/hyperactivity disorder, autism spectrum disorder, bipolar disorder, major depression, obsessive-compulsive disorder, schizophrenia, or Tourette syndrome (pleiotropy)			yes	Deep white matter hyperintensities
	Autism spectrum disorder, attention deficit-hyperactivity disorder, bipolar disorder, major depressive disorder, and schizophrenia (combined)	2					yes	Antisaccade task score			yes	Delirium
	Bell's palsy	1					yes	Asthma and major depressive disorder			yes	Depression
	Bipolar I disorder	2					yes	Attention deficit hyperactivity disorder			yes	Depression in smokers
	Bipolar II disorder	0					yes	Attention deficit hyperactivity disorder (inattention symptoms)			yes	Depressive symptoms (binary sum-score)
	Bipolar disorder	8					yes	Attention deficit hyperactivity disorder and conduct disorder			yes	Dimensional psychopathology (Cognitive)
	Bulimia nervosa	0					yes	Autism spectrum disorder or schizophrenia			yes	Disease progression in age-related macular degeneration
	California verbal learning test score	0					yes	Autism spectrum disorder, attention deficit-hyperactivity disorder, bipolar disorder, major depressive disorder, and schizophrenia (combined)			yes	Educational attainment
	Cerebral amyloid angiopathy x APOEe4 status interaction in Alzheimer’s disease	0					yes	Bell's palsy			yes	Epilepsy
	Cerebral amyloid deposition (PET imaging)	0					yes	Bipolar I disorder			yes	Experiencing mood swings
	Cerebral amyloid deposition in APOEe4 non-carriers (PET imaging)	0					yes	Bipolar II disorder			yes	Extremely high intelligence
	Cerebrospinal AB1-42 levels in normal cognition	3					yes	Bipolar disorder			yes	Facial emotion recognition (sad faces)
	Cerebrospinal P-tau181p levels	0					yes	Brain morphology (MOSTest)			yes	Family history of Alzheimer's disease
	Cerebrospinal T-tau levels	0					yes	Brain morphology (min-P)			yes	Feeling fed-up
	Cerebrospinal fluid AB1-42 levels	0					yes	Cocaine dependence			yes	Feeling guilty
	Cerebrospinal fluid clusterin levels	1					yes	Cognitive ability			yes	Feeling hurt
	Cerebrospinal fluid t-tau:AB1-42 ratio	0					yes	Cognitive ability (MTAG)			yes	Feeling miserable
	Cocaine dependence	0					yes	Cognitive ability, years of educational attainment or schizophrenia (pleiotropy)			yes	Feeling nervous
	Cognitive ability (MTAG)	4					yes	Cognitive decline (age-related)			yes	Feeling tense
	Cognitive decline (age-related)	0					yes	Cognitive decline rate in late mild cognitive impairment			yes	Feeling worry
	Cognitive decline rate in late mild cognitive impairment	1					yes	Cognitive function			yes	General cognitive ability
	Cognitive performance	0					yes	Cognitive performance			yes	General factor of neuroticism
	Cortical surface area (min-P)	7					yes	Cortical surface area			yes	Glaucoma
	Cortical thickness (min-P)	5					yes	Cortical surface area (MOSTest)			yes	Glaucoma (primary open-angle)
	Deep white matter hyperintensities	0					yes	Cortical surface area (min-P)			yes	Handedness (Left-handed vs. non-left-handed)
	Delirium	1					yes	Cortical thickness (MOSTest)			yes	Headache
	Depression	3					yes	Cortical thickness (min-P)			yes	Heschl's gyrus morphology
	Depression in smokers	0					yes	Cortical volume			yes	Hippocampal atrophy
	Depressive symptoms (binary sum-score)	0					yes	Deep white matter hyperintensities			yes	Hippocampal volume
	Dimensional psychopathology (Cognitive)	1					yes	Delirium			yes	Hippocampal volume in Alzheimer's disease dementia
	Disease progression in age-related macular degeneration	1					yes	Depression			yes	Huntington's disease progression
	Epilepsy	0					yes	Depression in smokers			yes	Initial pursuit acceleration
	Experiencing mood swings	2					yes	Depressive symptoms (binary sum-score)			yes	Intelligence
	Facial emotion recognition (sad faces)	0					yes	Dimensional psychopathology (Cognitive)			yes	Intelligence (MTAG)
	Feeling fed-up	0					yes	Disease progression in age-related macular degeneration			yes	Intracranial aneurysm
	Feeling guilty	1					yes	Educational attainment			yes	Irritable mood
	Feeling hurt	1					yes	Epilepsy			yes	Ischemic stroke
	Feeling miserable	2					yes	Experiencing mood swings			yes	Late-onset Alzheimer's disease
	Feeling tense	1					yes	Extremely high intelligence			yes	Lateral ventricle temporal horn volume
	Feeling worry	5					yes	Facial emotion recognition (sad faces)			yes	Left-handedness
	Glaucoma	6					yes	Family history of Alzheimer's disease			yes	Left–right brain asymmetry
	Heschl's gyrus morphology	0					yes	Feeling fed-up			yes	Leprosy
	Hippocampal atrophy	0					yes	Feeling hurt			yes	Logical memory (delayed recall) in normal cognition
	Hippocampal volume	3					yes	Feeling miserable			yes	Logical memory (immediate recall) in normal cognition
	Hippocampal volume in Alzheimer's disease dementia	2					yes	Feeling nervous			yes	Loneliness
	Huntington's disease progression	2					yes	Feeling tense			yes	Loneliness (MTAG)
	Initial pursuit acceleration	4					yes	General cognitive ability			yes	Loneliness (linear analysis)
	Intracranial aneurysm	3					yes	General factor of neuroticism			yes	Loneliness (multivariate analysis)
	Irritable mood	0					yes	Handedness (Left-handed vs. non-left-handed)			yes	Macular telangiectasia type 2
	Ischemic stroke	2					yes	Headache			yes	Major depressive disorder
	Late-onset Alzheimer's disease	0					yes	Hippocampal atrophy			yes	Major depressive disorder x sex interaction
	Lateral ventricle temporal horn volume	0					yes	Hippocampal volume			yes	Migraine
	Left-handedness	5					yes	Hippocampal volume in Alzheimer's disease dementia			yes	Mood instability
	Leprosy	3					yes	Huntington's disease progression			yes	Moyamoya disease
	Logical memory (delayed recall) in normal cognition	1					yes	Initial pursuit acceleration			yes	Multiple sclerosis
	Logical memory (immediate recall) in normal cognition	0					yes	Intelligence			yes	Multiple system atrophy
	Loneliness	1					yes	Intelligence (MTAG)			yes	Neuritic plaque
	Loneliness (MTAG)	1					yes	Intracranial aneurysm			yes	Neuroblastoma or malignant cutaneous melanoma
	Loneliness (linear analysis)	0					yes	Ischemic stroke			yes	Neurociticism
	Loneliness (multivariate analysis)	0					yes	Late-onset Alzheimer's disease			yes	Neurofibrillary tangles
	Macular telangiectasia type 2	0					yes	Left-handedness			yes	Neuroticism
	Major depressive disorder	6					yes	Left–right brain asymmetry			yes	Nicotine dependence
	Major depressive disorder x sex interaction	0					yes	Leprosy			yes	Nicotine dependence and major depression (severity of comorbidity)
	Migraine	4					yes	Macular telangiectasia type 2			yes	Oppositional defiant disorder dimensions in attention-deficit hyperactivity disorder
	Moyamoya disease	1					yes	Major depressive disorder			yes	Parkinson's disease
	Multiple sclerosis	7					yes	Major depressive disorder x sex interaction			yes	Parkinson's disease or first degree relation to individual with Parkinson's disease
	Neuritic plaque	0					yes	Mood instability			yes	Periventricular white matter hyperintensities
	Neurociticism	4					yes	Moyamoya disease			yes	Polymyositis
	Nicotine dependence	3					yes	Multiple sclerosis			yes	Problematic alcohol use
	Nicotine dependence and major depression (severity of comorbidity)	0					yes	Neuroblastoma or malignant cutaneous melanoma			yes	Proportion of activated microglia (inferior temporal cortex)
	Oppositional defiant disorder dimensions in attention-deficit hyperactivity disorder	1					yes	Neurociticism			yes	Pursuit maintenance gain
	Periventricular white matter hyperintensities	3					yes	Neurofibrillary tangles			yes	Reaction time
	Polymyositis	1					yes	Neuroticism			yes	Regular attendance at a gym or sports club
	Problematic alcohol use	1					yes	Nicotine dependence			yes	Regular attendance at a pub or social club
	Proportion of activated microglia (inferior temporal cortex)	2					yes	Nicotine dependence and major depression (severity of comorbidity)			yes	Regular attendance at a religious group
	Pursuit maintenance gain	3					yes	Parkinson's disease			yes	Relative hand skill in reading disability
	Regular attendance at a gym or sports club	2					yes	Parkinson's disease or first degree relation to individual with Parkinson's disease			yes	Response to antidepressants (symptom improvement)
	Regular attendance at a pub or social club	3					yes	Periventricular white matter hyperintensities			yes	Response to cognitive-behavioural therapy in anxiety disorder
	Regular attendance at a religious group	6					yes	Polymyositis			yes	Response to cognitive-behavioural therapy in major depressive disorder
	Relative hand skill in reading disability	0					yes	Problematic alcohol use			yes	Resting-state electroencephalogram vigilance
	Response to antidepressants (symptom improvement)	4					yes	Pursuit maintenance gain			yes	Restless legs syndrome
	Response to cognitive-behavioural therapy in anxiety disorder	1					yes	Reaction time			yes	Retinal detachment or retinal break
	Resting-state electroencephalogram vigilance	1					yes	Relative hand skill in reading disability			yes	Rhegmatogenous retinal detachment
	Restless legs syndrome	1					yes	Response to antidepressants (symptom improvement)			yes	Schizophrenia
	Retinal detachment or retinal break	1					yes	Response to cognitive-behavioural therapy in anxiety disorder			yes	Schizophrenia x sex interaction
	Rhegmatogenous retinal detachment	0					yes	Response to cognitive-behavioural therapy in major depressive disorder			yes	Schizophrenia, bipolar disorder or major depressive disorder x sex interaction
	Schizophrenia x sex interaction	1					yes	Restless legs syndrome			yes	Schizophrenia, bipolar disorder or major depressive disorder x sex interaction (3df)
	Schizophrenia, bipolar disorder or major depressive disorder x sex interaction	1					yes	Retinal detachment or retinal break			yes	Schizophrenia, bipolar disorder or recurrent major depressive disorder x sex interaction
	Schizophrenia, bipolar disorder or major depressive disorder x sex interaction (3df)	0					yes	Rhegmatogenous retinal detachment			yes	Sensorimotor dexterity
	Schizophrenia, bipolar disorder or recurrent major depressive disorder x sex interaction	2					yes	Schizophrenia			yes	Social communication problems
	Sensorimotor dexterity	0					yes	Schizophrenia x sex interaction			yes	Stress sensitivity (neuroticism score x major depressive disorder status interaction)
	Social communication problems	0					yes	Schizophrenia, bipolar disorder or major depressive disorder x sex interaction			yes	Stroke
	Stress sensitivity (neuroticism score x major depressive disorder status interaction)	0					yes	Schizophrenia, bipolar disorder or major depressive disorder x sex interaction (3df)			yes	Subcortical volume (MOSTest)
	Stroke	2					yes	Schizophrenia, bipolar disorder or recurrent major depressive disorder x sex interaction			yes	Subcortical volume (min-P)
	Tourette's syndrome or obsessive-compulsive disorder	0					yes	Sensorimotor dexterity			yes	Tourette syndrome
	Verbal declarative memory	0					yes	Stress sensitivity (neuroticism score x major depressive disorder status interaction)			yes	Tourette's syndrome or obsessive-compulsive disorder
	White matter hyperintensities	3					yes	Stroke			yes	Verbal declarative memory
	White matter hyperintensity burden	1					yes	Subcortical volume (MOSTest)			yes	White matter hyperintensities
	White matter hyperintensity volume	4					yes	Subcortical volume (min-P)			yes	White matter hyperintensity burden
	White matter hyperintensity volume (adjusted for hypertension)	4					yes	Tourette syndrome			yes	White matter hyperintensity volume
	White matter hyperintensity volume x hypertension interaction (2df)	3					yes	Tourette's syndrome or obsessive-compulsive disorder			yes	White matter hyperintensity volume (adjusted for hypertension)
	White matter integrity (fractional anisotropy)	1					yes	White matter hyperintensities			yes	White matter hyperintensity volume x hypertension interaction (2df)
	Worry too long after an embarrassing experience	3					yes	White matter hyperintensity burden			yes	White matter integrity (fractional anisotropy)
							yes	White matter hyperintensity volume			yes	Worry too long after an embarrassing experience
							yes	White matter hyperintensity volume (adjusted for hypertension)			no	A body shape index
							yes	White matter hyperintensity volume x hypertension interaction (2df)			no	Acne (severe)
							yes	White matter integrity (fractional anisotropy)			no	Activated partial thromboplastin time
							no	A body shape index			no	Acute anterior uveitis (with or without ankylosing spondylitis)
							no	Acne (severe)			no	Acute lymphoblastic leukemia (childhood)
							no	Activated partial thromboplastin time			no	Adiponectin levels
							no	Acute anterior uveitis (with or without ankylosing spondylitis)			no	Adolescent idiopathic scoliosis
							no	Acute lymphoblastic leukemia (childhood)			no	Adult asthma
							no	Adiponectin levels			no	Adult body size
							no	Adolescent idiopathic scoliosis			no	Adventurousness
							no	Adult asthma			no	Adverse response to drug
							no	Adult body size			no	Age at first birth
					N (MR)		no	Adventurousness			no	Age at first sexual intercourse
							no	Adverse response to drug			no	Aging traits (healthspan, parental lifespan or longevity) (multivariate analysis)
							no	Age at first birth			no	Alanine aminotransferase (ALT) levels after remission induction therapy in actute lymphoblastic leukemia (ALL)
							no	Age at first sexual intercourse			no	Alanine aminotransferase levels
							no	Aging traits (healthspan, parental lifespan or longevity) (multivariate analysis)			no	Alanine transaminase levels
							no	Alanine aminotransferase (ALT) levels after remission induction therapy in actute lymphoblastic leukemia (ALL)			no	Albumin-globulin ratio
							no	Alanine aminotransferase levels			no	Alcohol consumption
							no	Alanine transaminase levels			no	Alcohol consumption (drinks per week)
							no	Albumin-globulin ratio			no	Alcoholic chronic pancreatitis
							no	Alcoholic chronic pancreatitis			no	Allergic disease (asthma, hay fever and/or eczema) (age of onset)
							no	Allergic disease (asthma, hay fever and/or eczema) (age of onset)			no	Allergic disease (asthma, hay fever and/or eczema) (multivariate analysis)
							no	Allergic disease (asthma, hay fever and/or eczema) (multivariate analysis)			no	Allergic disease (asthma, hay fever or eczema)
							no	Allergic disease (asthma, hay fever or eczema)			no	Allergic rhinitis
							no	Allergic rhinitis			no	Allergic sensitization
							no	Allergic sensitization			no	Allergy
							no	Allergy			no	Alopecia areata
							no	Alopecia areata			no	Anger
					N (MR)		no	Anger			no	Angiotensin-converting enzyme inhibitor intolerance
							no	Angiotensin-converting enzyme inhibitor intolerance			no	Ankylosing spondylitis
							no	Ankylosing spondylitis			no	Anthropometric traits
							no	Anthropometric traits			no	Anthropometric traits (multi-trait analysis)
							no	Anthropometric traits (multi-trait analysis)			no	Aortic root size
							no	Aortic root size			no	Apolipoprotein A1 levels
							no	Apolipoprotein A1 levels			no	Apolipoprotein B levels
							no	Apolipoprotein B levels			no	Appendicular lean mass
							no	Appendicular lean mass			no	Arterial stiffness index
							no	Arterial stiffness index			no	Arthritis (juvenile idiopathic)
							no	Arthritis (juvenile idiopathic)			no	Asparaginase hypersensitivity in acute lymphoblastic leukemia
							no	Asparaginase hypersensitivity in acute lymphoblastic leukemia			no	Aspartate aminotransferase levels
							no	Aspartate aminotransferase levels			no	Asthma
							no	Asthma			no	Asthma (adult onset)
							no	Asthma (adult onset)			no	Asthma (age of onset)
							no	Asthma (age of onset)			no	Asthma (childhood onset)
							no	Asthma (childhood onset)			no	Asthma (moderate or severe)
							no	Asthma (moderate or severe)			no	Asthma onset (childhood vs adult)
							no	Asthma onset (childhood vs adult)			no	Asthma or allergic disease (pleiotropy)
							no	Asthma or allergic disease (pleiotropy)			no	Atopic dermatitis
							no	Atopic dermatitis			no	Atopic march
							no	Atopic march			no	Atrial fibrillation
							no	Atrial fibrillation			no	Autoimmune thyroid disease
							no	Autoimmune thyroid disease			no	Autoimmune traits (pleiotropy)
							no	Autoimmune traits (pleiotropy)			no	Automobile speeding propensity
							no	Automobile speeding propensity			no	Axial length
							no	Axial length			no	BMI (adjusted for smoking behaviour)
							no	BMI (adjusted for smoking behaviour)			no	BMI in non-smokers
							no	BMI in non-smokers			no	Barrett's esophagus or Esophageal adenocarcinoma
							no	Barrett's esophagus or Esophageal adenocarcinoma			no	Basal cell carcinoma
							no	Basal cell carcinoma			no	Basophil count
							no	Basophil count			no	Basophil percentage of granulocytes
							no	Basophil percentage of granulocytes			no	Basophil percentage of white cells
							no	Basophil percentage of white cells			no	Beard thickness
							no	Beard thickness			no	Behcet's disease
							no	Behcet's disease			no	Bilirubin levels
							no	Bilirubin levels			no	Birth weight
							no	Birth weight			no	Bitter alcoholic beverage consumption
							no	Bitter alcoholic beverage consumption			no	Bitter beverage consumption
							no	Bitter beverage consumption			no	Bitter non-alcoholic beverage consumption
							no	Bitter non-alcoholic beverage consumption			no	Bladder cancer
							no	Bladder cancer			no	Blond vs. brown/black hair color
							no	Blond vs. brown/black hair color			no	Blood and toenail selenium levels
							no	Blood and toenail selenium levels			no	Blood metabolite levels
							no	Blood metabolite levels			no	Blood osmolality (transformed sodium)
							no	Blood osmolality (transformed sodium)			no	Blood pressure
							no	Blood pressure			no	Blood pressure (smoking interaction)
							no	Blood pressure (smoking interaction)			no	Blood protein levels
							no	Blood protein levels			no	Blood urea nitrogen levels
							no	Blood urea nitrogen levels			no	Body fat distribution (arm fat ratio)
							no	Body fat distribution (arm fat ratio)			no	Body fat distribution (leg fat ratio)
							no	Body fat distribution (leg fat ratio)			no	Body fat distribution (trunk fat ratio)
							no	Body fat distribution (trunk fat ratio)			no	Body fat mass
							no	Body fat mass			no	Body fat percentage
							no	Body fat percentage			no	Body mass index
							no	Body mass index			no	Body mass index (adult)
							no	Body mass index (adult)			no	Body mass index (age <50)
							no	Body mass index (age <50)			no	Body mass index (age>50)
							no	Body mass index (age>50)			no	Body mass index (joint analysis main effects and physical activity interaction)
							no	Body mass index (joint analysis main effects and physical activity interaction)			no	Body mass index (joint analysis main effects and smoking interaction)
							no	Body mass index (joint analysis main effects and smoking interaction)			no	Body mass index in physically active individuals
							no	Body mass index in physically active individuals			no	Body mass index in physically inactive individuals
							no	Body mass index in physically inactive individuals			no	Body mass index variance
							no	Body mass index variance			no	Body mass index x age interaction
							no	Body mass index x age interaction			no	Body mass index x sex x age interaction (4df test)
							no	Body mass index x sex x age interaction (4df test)			no	Body size at age 10
							no	Body size at age 10			no	Bone mineral density
							no	Bone mineral density			no	Bone mineral density (hip)
							no	Bone mineral density (hip)			no	Bone mineral density (paediatric, skull)
							no	Bone mineral density (paediatric, skull)			no	Bone mineral density (total hip)
							no	Bone mineral density (total hip)			no	Bone ultrasound measurement (broadband ultrasound attenuation)
							no	Bone ultrasound measurement (broadband ultrasound attenuation)			no	Bone ultrasound measurement (velocity of sound)
							no	Bone ultrasound measurement (velocity of sound)			no	Breast cancer
							no	Breast cancer			no	Breast cancer (estrogen-receptor negative)
							no	Breast cancer (estrogen-receptor negative)			no	Breast size
							no	Breast size			no	Bronchopulmonary dysplasia
							no	Bronchopulmonary dysplasia			no	Brown vs. black hair color
							no	Brown vs. black hair color			no	C-reactive protein levels
							no	C-reactive protein levels			no	C-reactive protein levels or total cholesterol levels (pleiotropy)
							no	C-reactive protein levels or total cholesterol levels (pleiotropy)			no	C-reactive protein levels or triglyceride levels (pleiotropy)
							no	C-reactive protein levels or triglyceride levels (pleiotropy)			no	Cadmium levels
							no	Cadmium levels			no	Caffeine consumption from coffee
							no	Caffeine consumption from coffee			no	Caffeine consumption from coffee or tea
							no	Caffeine consumption from coffee or tea			no	Caffeine consumption from tea
							no	Caffeine consumption from tea			no	Calcium levels
							no	Calcium levels			no	Carboplatin disposition in epthelial ovarian cancer
							no	Carboplatin disposition in epthelial ovarian cancer			no	Carotid intima media thickness (mean)
							no	Carotid intima media thickness (mean)			no	Carotid intima media thickness x smoking interaction
							no	Carotid intima media thickness x smoking interaction			no	Carotid plaque burden
							no	Carotid plaque burden			no	Cataracts
							no	Cataracts			no	Cataracts (operation)
							no	Cataracts (operation)			no	Celiac disease
							no	Celiac disease			no	Celiac disease and Rheumatoid arthritis
							no	Celiac disease and Rheumatoid arthritis			no	Central corneal thickness
							no	Central corneal thickness			no	Cervical cancer
							no	Cervical cancer			no	Childhood body mass index
							no	Childhood body mass index			no	Childhood ear infection
							no	Childhood ear infection			no	Chin dimples
							no	Chin dimples			no	Chloride levels
							no	Chloride levels			no	Cholesterol, total
							no	Cholesterol, total			no	Chronic hepatitis B infection
							no	Chronic hepatitis B infection			no	Chronic inflammatory diseases (ankylosing spondylitis, Crohn's disease, psoriasis, primary sclerosing cholangitis, ulcerative colitis) (pleiotropy)
							no	Chronic inflammatory diseases (ankylosing spondylitis, Crohn's disease, psoriasis, primary sclerosing cholangitis, ulcerative colitis) (pleiotropy)			no	Chronic kidney disease
							no	Chronic kidney disease			no	Chronic lymphocytic leukemia
							no	Chronic lymphocytic leukemia			no	Chronic obstructive pulmonary disease
							no	Chronic obstructive pulmonary disease			no	Chronic obstructive pulmonary disease or high blood pressure (pleiotropy)
							no	Chronic obstructive pulmonary disease or high blood pressure (pleiotropy)			no	Chronic obstructive pulmonary disease or resting heart rate (pleiotropy)
							no	Chronic obstructive pulmonary disease or resting heart rate (pleiotropy)			no	Chronotype
							no	Chronotype			no	Circulating fibroblast growth factor 23 levels
							no	Circulating fibroblast growth factor 23 levels			no	Clostridioides difficle infection
							no	Clostridioides difficle infection			no	Clozapine-induced agranulocytosis
							no	Clozapine-induced agranulocytosis			no	Cobalt levels
							no	Cobalt levels			no	Coffee consumption
							no	Coffee consumption			no	Coffee consumption (cups per day)
							no	Coffee consumption (cups per day)			no	Cold sores
							no	Cold sores			no	Colorectal cancer
							no	Colorectal cancer			no	Colorectal cancer or advanced adenoma
							no	Colorectal cancer or advanced adenoma			no	Colorectal or endometrial cancer
							no	Colorectal or endometrial cancer			no	Cooked vegetable consumption
							no	Cooked vegetable consumption			no	Copper levels
							no	Copper levels			no	Corneal astigmatism
							no	Corneal astigmatism			no	Corneal structure
							no	Corneal structure			no	Coronary artery aneurysm in Kawasaki disease
							no	Coronary artery aneurysm in Kawasaki disease			no	Coronary artery calcification
							no	Coronary artery calcification			no	Coronary artery calcified atherosclerotic plaque (130 HU threshold) in type 2 diabetes
							no	Coronary artery calcified atherosclerotic plaque (130 HU threshold) in type 2 diabetes			no	Coronary artery calcified atherosclerotic plaque (90 or 130 HU threshold) in type 2 diabetes
							no	Coronary artery calcified atherosclerotic plaque (90 or 130 HU threshold) in type 2 diabetes			no	Coronary artery calcified atherosclerotic plaque score in type 2 diabetes
							no	Coronary artery calcified atherosclerotic plaque score in type 2 diabetes			no	Coronary artery disease
							no	Coronary artery disease			no	Coronary artery disease (myocardial infarction, percutaneous transluminal coronary angioplasty, coronary artery bypass grafting, angina or chromic ischemic heart disease)
							no	Coronary artery disease (myocardial infarction, percutaneous transluminal coronary angioplasty, coronary artery bypass grafting, angina or chromic ischemic heart disease)			no	Coronary heart disease
							no	Coronary heart disease			no	Craniofacial microsomia
							no	Craniofacial microsomia			no	Creatine kinase levels
							no	Creatine kinase levels			no	Creatinine levels
							no	Creatinine levels			no	Crohn's disease
							no	Crohn's disease			no	Cutaneous malignant melanoma
							no	Cutaneous malignant melanoma			no	Cutaneous melanoma or hair colour
							no	Cutaneous melanoma or hair colour			no	Cutaneous squamous cell carcinoma
							no	Cutaneous squamous cell carcinoma			no	Daytime nap
							no	Daytime nap			no	Daytime sleep phenotypes
							no	Daytime sleep phenotypes			no	Dental caries
							no	Dental caries			no	Dental caries (decayed and filled deciduous teeth)
							no	Dental caries (decayed and filled deciduous teeth)			no	Dental caries (decayed, missing and filled teeth)
							no	Dental caries (decayed, missing and filled teeth)			no	Dental caries (decayed, missing and filled tooth surfaces)
							no	Dental caries (decayed, missing and filled tooth surfaces)			no	Dentures
							no	Dentures			no	Diabetic kidney disease
							no	Diabetic kidney disease			no	Diabetic retinopathy
							no	Diabetic retinopathy			no	Dialysis-related mortality
							no	Dialysis-related mortality			no	Diastolic blood pressure
							no	Diastolic blood pressure			no	Diastolic blood pressure (cigarette smoking interaction)
							no	Diastolic blood pressure (cigarette smoking interaction)			no	Diastolic blood pressure x alcohol consumption (light vs heavy) interaction (2df test)
							no	Diastolic blood pressure x alcohol consumption (light vs heavy) interaction (2df test)			no	Diastolic blood pressure x alcohol consumption interaction (2df test)
							no	Diastolic blood pressure x alcohol consumption interaction (2df test)			no	Diastolic blood pressure x smoking status (current vs non-current) interaction (2df test)
							no	Diastolic blood pressure x smoking status (current vs non-current) interaction (2df test)			no	Diastolic blood pressure x smoking status (ever vs never) interaction (2df test)
							no	Diastolic blood pressure x smoking status (ever vs never) interaction (2df test)			no	Diffusing capacity of carbon monoxide
							no	Diffusing capacity of carbon monoxide			no	Diisocyanate-induced asthma
							no	Diisocyanate-induced asthma			no	Disease progression in age-related macular degeneration (adjusted for baseline)
							no	Disease progression in age-related macular degeneration (adjusted for baseline)			no	Diverticular disease
							no	Diverticular disease			no	Drug-induced liver injury (flucloxacillin)
							no	Drug-induced liver injury (flucloxacillin)			no	Dupuytren's disease
							no	Dupuytren's disease			no	Eczema
							no	Eczema			no	Electrocardiogram morphology (amplitude at temporal datapoints)
							no	Electrocardiogram morphology (amplitude at temporal datapoints)			no	Electrocardiographic traits (multivariate)
							no	Electrocardiographic traits (multivariate)			no	Emphysema annual change measurement in smokers (adjusted lung density)
							no	Emphysema annual change measurement in smokers (adjusted lung density)			no	Emphysema annual change measurement in smokers (percent low attenuation area)
							no	Emphysema annual change measurement in smokers (percent low attenuation area)			no	Emphysema imaging phenotypes
							no	Emphysema imaging phenotypes			no	Endometrial cancer
							no	Endometrial cancer			no	Endometrial cancer (endometrioid histology)
							no	Endometrial cancer (endometrioid histology)			no	Endometriosis
							no	Endometriosis			no	Eosinophil counts
							no	Eosinophil counts			no	Eosinophil percentage of granulocytes
							no	Eosinophil percentage of granulocytes			no	Eosinophil percentage of white cells
							no	Eosinophil percentage of white cells			no	Eosinophilic esophagitis
							no	Eosinophilic esophagitis			no	Epithelial ovarian cancer
							no	Epithelial ovarian cancer			no	Epstein-Barr virus copy number in lymphoblastoid cell lines
							no	Epstein-Barr virus copy number in lymphoblastoid cell lines			no	Erectile dysfunction
							no	Erectile dysfunction			no	Erosive tooth wear (severe vs non-severe)
							no	Erosive tooth wear (severe vs non-severe)			no	Erosive tooth wear (severe vs none or mild)
							no	Erosive tooth wear (severe vs none or mild)			no	Essential hypertension (time to event)
							no	Essential hypertension (time to event)			no	Estimated glomerular filtration rate
							no	Estimated glomerular filtration rate			no	Estimated glomerular filtration rate in diabetes
							no	Estimated glomerular filtration rate in diabetes			no	Estimated glomerular filtration rate in non-diabetics
							no	Estimated glomerular filtration rate in non-diabetics			no	Estradiol levels
							no	Estradiol levels			no	Eye morphology
							no	Eye morphology			no	Eyebrow thickness
							no	Eyebrow thickness			no	FEV1
							no	FEV1			no	Factor VII activity
							no	Factor VII activity			no	Factor VIII levels
							no	Factor VIII levels			no	Familial squamous cell lung carcinoma
							no	Familial squamous cell lung carcinoma			no	Fasting blood glucose
							no	Fasting blood glucose			no	Fasting blood insulin (BMI interaction)
							no	Fasting blood insulin (BMI interaction)			no	Fasting glucose
							no	Fasting glucose			no	Fasting insulin
							no	Fasting insulin			no	Fasting plasma glucose
							no	Fasting plasma glucose			no	Fat distribution (HIV)
							no	Fat distribution (HIV)			no	Femoral neck bone mineral density
							no	Femoral neck bone mineral density			no	Femur bone mineral density x serum urate levels interaction
							no	Femur bone mineral density x serum urate levels interaction			no	Ferritin levels
							no	Ferritin levels			no	Fibrinogen
							no	Fibrinogen			no	Fibrinogen levels
							no	Fibrinogen levels			no	Fish- and plant-related diet
							no	Fish- and plant-related diet			no	Fractures
							no	Fractures			no	Fruit consumption
							no	Fruit consumption			no	Gallstone disease
							no	Gallstone disease			no	Gamma glutamyl transferase levels
							no	Gamma glutamyl transferase levels			no	Gastroesophageal reflux disease
							no	Gastroesophageal reflux disease			no	General risk tolerance (MTAG)
					N (MR)		no	General risk tolerance (MTAG)			no	Gestational age at birth (maternal effect)
							no	Gestational age at birth (maternal effect)			no	Glomerular filtration rate
							no	Glomerular filtration rate			no	Glomerular filtration rate (creatinine)
							no	Glomerular filtration rate (creatinine)			no	Glomerular filtration rate in chronic kidney disease
							no	Glomerular filtration rate in chronic kidney disease			no	Glomerular filtration rate in non diabetics (creatinine)
							no	Glomerular filtration rate in non diabetics (creatinine)			no	Glycated hemoglobin levels
							no	Glycated hemoglobin levels			no	Glycine levels
							no	Glycine levels			no	Gout
							no	Gout			no	Granulocyte count
							no	Granulocyte count			no	Granulocyte percentage of myeloid white cells
							no	Granulocyte percentage of myeloid white cells			no	Graves' disease
							no	Graves' disease			no	Gut microbiota (bacterial taxa)
							no	Gut microbiota (bacterial taxa)			no	Gut microbiota (bacterial taxa, hurdle binary method)
							no	Gut microbiota (bacterial taxa, hurdle binary method)			no	Gut microbiota (bacterial taxa, rank normal transformation method)
							no	Gut microbiota (bacterial taxa, rank normal transformation method)			no	Gut microbiota (beta diversity)
							no	Gut microbiota (beta diversity)			no	Gut microbiota (functional units)
							no	Gut microbiota (functional units)			no	HDL cholesterol
							no	HDL cholesterol			no	HDL cholesterol levels
							no	HDL cholesterol levels			no	HDL cholesterol levels in HIV infection
							no	HDL cholesterol levels in HIV infection			no	HDL cholesterol levels in current drinkers
							no	HDL cholesterol levels in current drinkers			no	HDL cholesterol levels x alcohol consumption (drinkers vs non-drinkers) interaction (2df)
							no	HDL cholesterol levels x alcohol consumption (drinkers vs non-drinkers) interaction (2df)			no	HDL cholesterol levels x alcohol consumption (regular vs non-regular drinkers) interaction (2df)
							no	HDL cholesterol levels x alcohol consumption (regular vs non-regular drinkers) interaction (2df)			no	HDL cholesterol levels x long total sleep time interaction (2df test)
							no	HDL cholesterol levels x long total sleep time interaction (2df test)			no	HDL cholesterol levels x short total sleep time interaction (2df test)
							no	HDL cholesterol levels x short total sleep time interaction (2df test)			no	HIV-1 control
							no	HIV-1 control			no	HOMA-B (corrected for HOMA-IR)
							no	HOMA-B (corrected for HOMA-IR)			no	Haemorrhoidal disease
							no	Haemorrhoidal disease			no	Hair color
							no	Hair color			no	Hallux valgus
							no	Hallux valgus			no	Hand grip strength
							no	Hand grip strength			no	Heart failure
							no	Heart failure			no	Heart rate
							no	Heart rate			no	Heart rate increase in response to exercise
							no	Heart rate increase in response to exercise			no	Heart rate response to recovery post exercise (20 sec)
							no	Heart rate response to recovery post exercise (20 sec)			no	Heart rate response to recovery post exercise (50 sec)
							no	Heart rate response to recovery post exercise (50 sec)			no	Heel bone mineral density
							no	Heel bone mineral density			no	Heel bone mineral density x serum urate levels interaction
							no	Heel bone mineral density x serum urate levels interaction			no	Height
							no	Height			no	Hematocrit
							no	Hematocrit			no	Hemoglobin
							no	Hemoglobin			no	Hemoglobin A1c levels
							no	Hemoglobin A1c levels			no	Hemoglobin concentration
							no	Hemoglobin concentration			no	Hemoglobin levels
							no	Hemoglobin levels			no	Hepcidin/ferritin ratio
							no	Hepcidin/ferritin ratio			no	High density lipoprotein cholesterol levels
							no	High density lipoprotein cholesterol levels			no	High light scatter reticulocyte count
							no	High light scatter reticulocyte count			no	High light scatter reticulocyte percentage of red cells
							no	High light scatter reticulocyte percentage of red cells			no	High myopia
							no	High myopia			no	Hip circumference
							no	Hip circumference			no	Hip circumference adjusted for BMI
							no	Hip circumference adjusted for BMI			no	Hip circumference variance
							no	Hip circumference variance			no	Hip index
							no	Hip index			no	Hodgkin's lymphoma
							no	Hodgkin's lymphoma			no	Household income
							no	Household income			no	Household income (MTAG)
							no	Household income (MTAG)			no	Hypertension
							no	Hypertension			no	Hypertriglyceridemia
							no	Hypertriglyceridemia			no	Hypertrophic cardiomyopathy
							no	Hypertrophic cardiomyopathy			no	Hypertrophic cardiomyopathy (MTAG)
							no	Hypertrophic cardiomyopathy (MTAG)			no	Hypertrophic cardiomyopathy (sarcomere negative)
							no	Hypertrophic cardiomyopathy (sarcomere negative)			no	Hypospadias
							no	Hypospadias			no	Hypothyroidism
							no	Hypothyroidism			no	Idiopathic dilated cardiomyopathy
							no	Idiopathic dilated cardiomyopathy			no	Idiopathic pulmonary fibrosis
							no	Idiopathic pulmonary fibrosis			no	IgA nephropathy
							no	IgA nephropathy			no	IgE levels
							no	IgE levels			no	IgG N-glycosylation phenotypes (multivariate analysis)
							no	IgG N-glycosylation phenotypes (multivariate analysis)			no	IgG glycosylation
							no	IgG glycosylation			no	IgM levels
							no	IgM levels			no	Immature fraction of reticulocytes
							no	Immature fraction of reticulocytes			no	Immune response to anthrax vaccine
							no	Immune response to anthrax vaccine			no	Immune response to smallpox vaccine (IL-6)
							no	Immune response to smallpox vaccine (IL-6)			no	Immunoglobulin A
							no	Immunoglobulin A			no	Inflammatory bowel disease
							no	Inflammatory bowel disease			no	Inflammatory skin disease
							no	Inflammatory skin disease			no	Insomnia symptoms (never/rarely vs. sometimes/usually)
							no	Insomnia symptoms (never/rarely vs. sometimes/usually)			no	Insomnia symptoms (never/rarely vs. usually)
							no	Insomnia symptoms (never/rarely vs. usually)			no	Intake of total sugars
							no	Intake of total sugars			no	Interleukin-6 levels
							no	Interleukin-6 levels			no	Intraocular pressure
							no	Intraocular pressure			no	Iris color (L* coordinate)
							no	Iris color (L* coordinate)			no	Iron status biomarkers (ferritin levels)
							no	Iron status biomarkers (ferritin levels)			no	Iron status biomarkers (iron levels)
							no	Iron status biomarkers (iron levels)			no	Iron status biomarkers (total iron binding capacity)
							no	Iron status biomarkers (total iron binding capacity)			no	Iron status biomarkers (transferrin saturation)
							no	Iron status biomarkers (transferrin saturation)			no	Irritable bowel syndrome
							no	Irritable bowel syndrome			no	Itch intensity from mosquito bite
							no	Itch intensity from mosquito bite			no	Itch intensity from mosquito bite adjusted by bite size
							no	Itch intensity from mosquito bite adjusted by bite size			no	Joint damage in rheumatoid arthritis
							no	Joint damage in rheumatoid arthritis			no	Joint mobility (Beighton score)
							no	Joint mobility (Beighton score)			no	Juvenile idiopathic arthritis (oligoarticular or rheumatoid factor-negative polyarticular)
							no	Juvenile idiopathic arthritis (oligoarticular or rheumatoid factor-negative polyarticular)			no	Kawasaki disease
							no	Kawasaki disease			no	Keratinocyte cancer (MTAG)
							no	Keratinocyte cancer (MTAG)			no	Keratoconus
							no	Keratoconus			no	Knee osteoarthritis
							no	Knee osteoarthritis			no	L1-L4 bone mineral density x serum urate levels interaction
							no	L1-L4 bone mineral density x serum urate levels interaction			no	LDL cholesterol
							no	LDL cholesterol			no	LDL cholesterol levels
							no	LDL cholesterol levels			no	LDL cholesterol levels in HIV infection
							no	LDL cholesterol levels in HIV infection			no	LDL cholesterol levels in current drinkers
							no	LDL cholesterol levels in current drinkers			no	LDL cholesterol levels x alcohol consumption (drinkers vs non-drinkers) interaction (2df)
							no	LDL cholesterol levels x alcohol consumption (drinkers vs non-drinkers) interaction (2df)			no	LDL cholesterol levels x alcohol consumption (regular vs non-regular drinkers) interaction (2df)
							no	LDL cholesterol levels x alcohol consumption (regular vs non-regular drinkers) interaction (2df)			no	LDL cholesterol levels x long total sleep time interaction (2df test)
							no	LDL cholesterol levels x long total sleep time interaction (2df test)			no	LDL cholesterol levels x short total sleep time interaction (2df test)
							no	LDL cholesterol levels x short total sleep time interaction (2df test)			no	Lamb consumption
							no	Lamb consumption			no	Lead levels
							no	Lead levels			no	Lead levels in blood
							no	Lead levels in blood			no	Lean body mass
							no	Lean body mass			no	Leukocyte telomere length
							no	Leukocyte telomere length			no	Limited cutaneous systemic scleroderma
							no	Limited cutaneous systemic scleroderma			no	Lipid metabolism phenotypes
							no	Lipid metabolism phenotypes			no	Lipid traits (pleiotropy) (HIPO component 1)
							no	Lipid traits (pleiotropy) (HIPO component 1)			no	Lipoprotein (a) levels
							no	Lipoprotein (a) levels			no	Liver enzyme levels (alanine transaminase)
							no	Liver enzyme levels (alanine transaminase)			no	Liver enzyme levels (alkaline phosphatase)
							no	Liver enzyme levels (alkaline phosphatase)			no	Liver enzyme levels (gamma-glutamyl transferase)
							no	Liver enzyme levels (gamma-glutamyl transferase)			no	Liver iron content
							no	Liver iron content			no	Longevity
							no	Longevity			no	Low density lipoprotein cholesterol levels
							no	Low density lipoprotein cholesterol levels			no	Low hand grip strength (60 years and older) (EWGSOP)
							no	Low hand grip strength (60 years and older) (EWGSOP)			no	Low tan response
							no	Low tan response			no	Lumbar spine bone mineral density
							no	Lumbar spine bone mineral density			no	Lumbar spine bone mineral density (integral)
							no	Lumbar spine bone mineral density (integral)			no	Lung adenocarcinoma
							no	Lung adenocarcinoma			no	Lung cancer
							no	Lung cancer			no	Lung cancer in ever smokers
							no	Lung cancer in ever smokers			no	Lung cancer in never smokers
							no	Lung cancer in never smokers			no	Lung function (FEV1)
							no	Lung function (FEV1)			no	Lung function (FEV1/FVC)
							no	Lung function (FEV1/FVC)			no	Lung function (FVC)
							no	Lung function (FVC)			no	Lung function in never smokers (low FEV1 vs high FEV1)
							no	Lung function in never smokers (low FEV1 vs high FEV1)			no	Lymphocyte count
							no	Lymphocyte count			no	Lymphocyte percentage of white cells
							no	Lymphocyte percentage of white cells			no	Lymphoma
							no	Lymphoma			no	Macular thickness
							no	Macular thickness			no	Malaria
							no	Malaria			no	Male-pattern baldness
							no	Male-pattern baldness			no	Manganese levels
							no	Manganese levels			no	Mean arterial pressure
							no	Mean arterial pressure			no	Mean arterial pressure x alcohol consumption (light vs heavy) interaction (2df test)
							no	Mean arterial pressure x alcohol consumption (light vs heavy) interaction (2df test)			no	Mean arterial pressure x alcohol consumption interaction (2df test)
							no	Mean arterial pressure x alcohol consumption interaction (2df test)			no	Mean corpuscular hemoglobin
							no	Mean corpuscular hemoglobin			no	Mean corpuscular hemoglobin concentration
							no	Mean corpuscular hemoglobin concentration			no	Mean corpuscular volume
							no	Mean corpuscular volume			no	Mean platelet volume
							no	Mean platelet volume			no	Mean reticulocyte volume
							no	Mean reticulocyte volume			no	Mean spheric corpuscular volume
							no	Mean spheric corpuscular volume			no	Meat-related diet
							no	Meat-related diet			no	Medication use (HMG CoA reductase inhibitors)
							no	Medication use (HMG CoA reductase inhibitors)			no	Medication use (adrenergics, inhalants)
							no	Medication use (adrenergics, inhalants)			no	Medication use (agents acting on the renin-angiotensin system)
							no	Medication use (agents acting on the renin-angiotensin system)			no	Medication use (beta blocking agents)
							no	Medication use (beta blocking agents)			no	Medication use (calcium channel blockers)
							no	Medication use (calcium channel blockers)			no	Medication use (diuretics)
							no	Medication use (diuretics)			no	Medication use (drugs used in diabetes)
							no	Medication use (drugs used in diabetes)			no	Medication use (glucocorticoids)
							no	Medication use (glucocorticoids)			no	Medication use (thyroid preparations)
							no	Medication use (thyroid preparations)			no	Melanoma
							no	Melanoma			no	Menarche (age at onset)
							no	Menarche (age at onset)			no	Menopause (age at onset)
							no	Menopause (age at onset)			no	Mental health study participation (completed survey)
					N (MR)		no	Mental health study participation (completed survey)			no	Metabolic syndrome
							no	Metabolic syndrome			no	Metabolic traits
							no	Metabolic traits			no	Metabolite levels
							no	Metabolite levels			no	Metabolite levels (Pyroglutamine)
							no	Metabolite levels (Pyroglutamine)			no	Methadone dose in opioid dependence
							no	Methadone dose in opioid dependence			no	Microalbuminuria
							no	Microalbuminuria			no	Mild age-related type 2 diabetes
							no	Mild age-related type 2 diabetes			no	Mild influenza (H1N1) infection
							no	Mild influenza (H1N1) infection			no	Mitochondrial DNA copy number
							no	Mitochondrial DNA copy number			no	Mitochondrial heteroplasmy measurement
							no	Mitochondrial heteroplasmy measurement			no	Moderate to vigorous physical activity levels
							no	Moderate to vigorous physical activity levels			no	Moderate-to-late spontaneous preterm birth
							no	Moderate-to-late spontaneous preterm birth			no	Molybdenum levels
							no	Molybdenum levels			no	Monobrow
							no	Monobrow			no	Monocyte count
							no	Monocyte count			no	Monocyte percentage of white cells
							no	Monocyte percentage of white cells			no	Morning person
							no	Morning person			no	Morning vs. evening chronotype
							no	Morning vs. evening chronotype			no	Mosaic loss of chromosome Y (Y chromosome dosage)
							no	Mosaic loss of chromosome Y (Y chromosome dosage)			no	Mosquito bite size
							no	Mosquito bite size			no	Motion sickness
							no	Motion sickness			no	Multiple myeloma
							no	Multiple myeloma			no	Multisite chronic pain
							no	Multisite chronic pain			no	Myeloid white cell count
							no	Myeloid white cell count			no	Myocardial infarction
							no	Myocardial infarction			no	Myopia
							no	Myopia			no	Myopia (pathological)
							no	Myopia (pathological)			no	Myositis
							no	Myositis			no	Nephropathy
							no	Nephropathy			no	Neurological blood protein biomarker levels
					N (MR)		no	Neurological blood protein biomarker levels			no	Neutrophil count
							no	Neutrophil count			no	Neutrophil percentage of granulocytes
							no	Neutrophil percentage of granulocytes			no	Neutrophil percentage of white cells
							no	Neutrophil percentage of white cells			no	Nevus count or cutaneous melanoma
							no	Nevus count or cutaneous melanoma			no	Nickel levels
							no	Nickel levels			no	Nicotine dependence symptom count
							no	Nicotine dependence symptom count			no	Night sleep phenotypes
							no	Night sleep phenotypes			no	Non-albumin protein levels
							no	Non-albumin protein levels			no	Non-oily fish consumption
							no	Non-oily fish consumption			no	Non-small cell lung cancer
							no	Non-small cell lung cancer			no	Nonalcoholic fatty liver disease
							no	Nonalcoholic fatty liver disease			no	Nonsyndromic cleft lip with cleft palate
							no	Nonsyndromic cleft lip with cleft palate			no	Nontraumatic osteonecrosis of the femoral head
							no	Nontraumatic osteonecrosis of the femoral head			no	Nonunion in individuals with fractures
							no	Nonunion in individuals with fractures			no	Normal facial asymmetry (angle of surface orientation score)
							no	Normal facial asymmetry (angle of surface orientation score)			no	Nose size
							no	Nose size			no	Number of decayed, missing and filled tooth surfaces or use of dentures
							no	Number of decayed, missing and filled tooth surfaces or use of dentures			no	Number of sexual partners
							no	Number of sexual partners			no	Obese vs. thin
							no	Obese vs. thin			no	Obesity
							no	Obesity			no	Obesity (early onset extreme)
							no	Obesity (early onset extreme)			no	Obesity (extreme)
							no	Obesity (extreme)			no	Obesity-related traits
							no	Obesity-related traits			no	Offspring birth weight
							no	Offspring birth weight			no	Oily fish consumption
							no	Oily fish consumption			no	Optic cup area
							no	Optic cup area			no	Optic disc size
							no	Optic disc size			no	Orofacial clefts
							no	Orofacial clefts			no	Ovarian cancer
							no	Ovarian cancer			no	PR interval
							no	PR interval			no	Paclitaxel disposition in epithelial ovarian cancer
							no	Paclitaxel disposition in epithelial ovarian cancer			no	Pancreatic cancer
							no	Pancreatic cancer			no	Parental lifespan
							no	Parental lifespan			no	Parental longevity (combined parental attained age, Martingale residuals)
							no	Parental longevity (combined parental attained age, Martingale residuals)			no	Parental longevity (father's attained age)
							no	Parental longevity (father's attained age)			no	Peak expiratory flow
							no	Peak expiratory flow			no	Peanut allergy
							no	Peanut allergy			no	Pediatric autoimmune diseases
							no	Pediatric autoimmune diseases			no	Peginterferon alfa-2a treatment response in chronic hepatitis B infection
							no	Peginterferon alfa-2a treatment response in chronic hepatitis B infection			no	Pelvic organ prolapse
							no	Pelvic organ prolapse			no	Pelvic organ prolapse (moderate/severe)
							no	Pelvic organ prolapse (moderate/severe)			no	Perceived unattractiveness to mosquitoes
							no	Perceived unattractiveness to mosquitoes			no	Periodontal disease-related phenotype (Socransky)
							no	Periodontal disease-related phenotype (Socransky)			no	Periodontal microbiota
							no	Periodontal microbiota			no	Periodontitis (CDC/AAP)
							no	Periodontitis (CDC/AAP)			no	Periodontitis (Mean PAL)
							no	Periodontitis (Mean PAL)			no	Phospholipid levels (plasma)
							no	Phospholipid levels (plasma)			no	Photic sneeze reflex
							no	Photic sneeze reflex			no	Plasma anti-thyroglobulin levels
							no	Plasma anti-thyroglobulin levels			no	Plasma anti-thyroid peroxidase levels
							no	Plasma anti-thyroid peroxidase levels			no	Plasma omega-3 polyunsaturated fatty acid levels (docosapentaenoic acid)
							no	Plasma omega-3 polyunsaturated fatty acid levels (docosapentaenoic acid)			no	Plasma omega-6 polyunsaturated fatty acid levels (adrenic acid)
							no	Plasma omega-6 polyunsaturated fatty acid levels (adrenic acid)			no	Plasma omega-6 polyunsaturated fatty acid levels (arachidonic acid)
							no	Plasma omega-6 polyunsaturated fatty acid levels (arachidonic acid)			no	Plasma omega-6 polyunsaturated fatty acid levels (dihomo-gamma-linolenic acid)
							no	Plasma omega-6 polyunsaturated fatty acid levels (dihomo-gamma-linolenic acid)			no	Plasma omega-6 polyunsaturated fatty acid levels (gamma-linolenic acid)
							no	Plasma omega-6 polyunsaturated fatty acid levels (gamma-linolenic acid)			no	Plasma omega-6 polyunsaturated fatty acid levels (linoleic acid)
							no	Plasma omega-6 polyunsaturated fatty acid levels (linoleic acid)			no	Plasma parathyroid hormone levels
							no	Plasma parathyroid hormone levels			no	Platelet count
							no	Platelet count			no	Platelet distribution width
							no	Platelet distribution width			no	Plateletcrit
							no	Plateletcrit			no	Polycystic ovary syndrome
							no	Polycystic ovary syndrome			no	Pork consumption
							no	Pork consumption			no	Post bronchodilator FEV1
							no	Post bronchodilator FEV1			no	Post bronchodilator FEV1 in COPD
							no	Post bronchodilator FEV1 in COPD			no	Post bronchodilator FEV1/FVC ratio
							no	Post bronchodilator FEV1/FVC ratio			no	Post bronchodilator FEV1/FVC ratio in COPD
							no	Post bronchodilator FEV1/FVC ratio in COPD			no	Potassium levels
							no	Potassium levels			no	Pre-treatment viral load in HIV-1 infection
							no	Pre-treatment viral load in HIV-1 infection			no	Primary biliary cholangitis
							no	Primary biliary cholangitis			no	Primary biliary cirrhosis
							no	Primary biliary cirrhosis			no	Primary sclerosing cholangitis
							no	Primary sclerosing cholangitis			no	Processed meat consumption
							no	Processed meat consumption			no	Prostate cancer
							no	Prostate cancer			no	Prostate-specific antigen levels
							no	Prostate-specific antigen levels			no	Prudent dietary pattern
							no	Prudent dietary pattern			no	Psoriasis
							no	Psoriasis			no	Psoriasis vulgaris
							no	Psoriasis vulgaris			no	Psoriatic arthritis
							no	Psoriatic arthritis			no	Pubertal anthropometrics
							no	Pubertal anthropometrics			no	Pulmonary function
							no	Pulmonary function			no	Pulmonary function (smoking interaction)
							no	Pulmonary function (smoking interaction)			no	Pulse pressure
							no	Pulse pressure			no	Pulse pressure x alcohol consumption interaction (2df test)
							no	Pulse pressure x alcohol consumption interaction (2df test)			no	QRS duration
							no	QRS duration			no	QT interval
							no	QT interval			no	Red blood cell count
							no	Red blood cell count			no	Red blood cell traits
							no	Red blood cell traits			no	Red cell distribution width
							no	Red cell distribution width			no	Red vs. brown/black hair color
							no	Red vs. brown/black hair color			no	Refractive astigmatism
							no	Refractive astigmatism			no	Refractive error
							no	Refractive error			no	Response to (pegylated) interferon in HBeAg-negative hepatitis B
							no	Response to (pegylated) interferon in HBeAg-negative hepatitis B			no	Response to amphetamines
							no	Response to amphetamines			no	Response to bronchodilator in chronic obstructive pulmonary disease (change in FEV1)
							no	Response to bronchodilator in chronic obstructive pulmonary disease (change in FEV1)			no	Response to fenofibrate (HDL cholesterol levels)
							no	Response to fenofibrate (HDL cholesterol levels)			no	Response to fenofibrate (total cholesterol levels)
							no	Response to fenofibrate (total cholesterol levels)			no	Response to fenofibrate (triglyceride levels)
							no	Response to fenofibrate (triglyceride levels)			no	Response to hepatitis B vaccine
							no	Response to hepatitis B vaccine			no	Response to methotrexate in juvenile idiopathic arthritis
							no	Response to methotrexate in juvenile idiopathic arthritis			no	Response to platinum-based neoadjuvant chemotherapy in cervical cancer
							no	Response to platinum-based neoadjuvant chemotherapy in cervical cancer			no	Response to statin therapy
							no	Response to statin therapy			no	Resting heart rate
							no	Resting heart rate			no	Resting metabolic rate
							no	Resting metabolic rate			no	Reticulocyte count
							no	Reticulocyte count			no	Reticulocyte fraction of red cells
							no	Reticulocyte fraction of red cells			no	Retinitis pigmentosa
							no	Retinitis pigmentosa			no	Rheumatic heart disease
							no	Rheumatic heart disease			no	Rheumatoid arthritis
							no	Rheumatoid arthritis			no	Rheumatoid arthritis (ACPA-positive)
							no	Rheumatoid arthritis (ACPA-positive)			no	Risk-taking tendency (4-domain principal component model)
					N (MR)		no	Risk-taking tendency (4-domain principal component model)			no	Rosacea symptom severity
							no	Rosacea symptom severity			no	Sarcoidosis (Lofgren's syndrome vs non-Lofgren's syndrome)
							no	Sarcoidosis (Lofgren's syndrome vs non-Lofgren's syndrome)			no	Sarcoidosis (non-Lofgren's syndrome without extrapulmonary manifestations)
							no	Sarcoidosis (non-Lofgren's syndrome without extrapulmonary manifestations)			no	Scalp hair shape
							no	Scalp hair shape			no	Selective IgA deficiency
							no	Selective IgA deficiency			no	Self-reported allergy
							no	Self-reported allergy			no	Self-reported risk-taking behaviour
							no	Self-reported risk-taking behaviour			no	Serum albumin levels
							no	Serum albumin levels			no	Serum alkaline phosphatase levels
							no	Serum alkaline phosphatase levels			no	Serum immune biomarker levels
							no	Serum immune biomarker levels			no	Serum metabolite concentrations in chronic kidney disease
							no	Serum metabolite concentrations in chronic kidney disease			no	Serum metabolite levels
							no	Serum metabolite levels			no	Serum metabolite levels (CMS)
							no	Serum metabolite levels (CMS)			no	Serum metabolite ratios in chronic kidney disease
							no	Serum metabolite ratios in chronic kidney disease			no	Serum thyroid-stimulating hormone levels
							no	Serum thyroid-stimulating hormone levels			no	Serum total protein level
							no	Serum total protein level			no	Serum uric acid levels
							no	Serum uric acid levels			no	Serum uric acid levels in response to allopurinol in gout
							no	Serum uric acid levels in response to allopurinol in gout			no	Severe influenza A (H1N1) infection
							no	Severe influenza A (H1N1) infection			no	Severe insulin-deficient type 2 diabetes
							no	Severe insulin-deficient type 2 diabetes			no	Severe insulin-resistant type 2 diabetes
							no	Severe insulin-resistant type 2 diabetes			no	Sjögren's syndrome
							no	Sjögren's syndrome			no	Sleep duration
							no	Sleep duration			no	Sleep duration (short sleep)
							no	Sleep duration (short sleep)			no	Small cell lung carcinoma
							no	Small cell lung carcinoma			no	Smoking behaviour (cigarettes smoked per day)
							no	Smoking behaviour (cigarettes smoked per day)			no	Smoking cessation
							no	Smoking cessation			no	Smoking initiation
							no	Smoking initiation			no	Smoking initiation (ever regular vs never regular)
							no	Smoking initiation (ever regular vs never regular)			no	Smoking status (ever vs never smokers)
							no	Smoking status (ever vs never smokers)			no	Smooth-surface caries
							no	Smooth-surface caries			no	Spherical equivalent (joint analysis main effects and education interaction)
							no	Spherical equivalent or myopia (age of diagnosis)			no	Spherical equivalent or myopia (age of diagnosis)
							no	Spleen volume			no	Spleen volume
							no	Spontaneous preterm birth without premature rupture of membranes			no	Spontaneous preterm birth without premature rupture of membranes
							no	Squamous cell carcinoma			no	Squamous cell carcinoma
							no	Squamous cell lung carcinoma			no	Squamous cell lung carcinoma
							no	Subcutaneous adipose tissue			no	Subcutaneous adipose tissue
							no	Sudden cardiac arrest			no	Sudden cardiac arrest
							no	Sum basophil neutrophil counts			no	Sum basophil neutrophil counts
							no	Sum eosinophil basophil counts			no	Sum eosinophil basophil counts
							no	Sum neutrophil eosinophil counts			no	Sum neutrophil eosinophil counts
							no	Survival in pancreatic cancer			no	Survival in pancreatic cancer
							no	Systemic juvenile idiopathic arthritis			no	Systemic juvenile idiopathic arthritis
							no	Systemic lupus erythematosus			no	Systemic lupus erythematosus
							no	Systemic lupus erythematosus and Systemic sclerosis			no	Systemic lupus erythematosus and Systemic sclerosis
							no	Systemic sclerosis			no	Systemic sclerosis
							no	Systemic seropositive rheumatic diseases (Systemic sclerosis or systemic lupus erythematosus or rheumatoid arthritis or idiopathic inflammatory myopathies)			no	Systemic seropositive rheumatic diseases (Systemic sclerosis or systemic lupus erythematosus or rheumatoid arthritis or idiopathic inflammatory myopathies)
							no	Systolic blood pressure			no	Systolic blood pressure
							no	Systolic blood pressure (cigarette smoking interaction)			no	Systolic blood pressure (cigarette smoking interaction)
							no	Systolic blood pressure x alcohol consumption (light vs heavy) interaction (2df test)			no	Systolic blood pressure x alcohol consumption (light vs heavy) interaction (2df test)
							no	Systolic blood pressure x alcohol consumption interaction (2df test)			no	Systolic blood pressure x alcohol consumption interaction (2df test)
							no	Systolic blood pressure x smoking status (current vs non-current) interaction (2df test)			no	Systolic blood pressure x smoking status (current vs non-current) interaction (2df test)
							no	Systolic blood pressure x smoking status (ever vs never) interaction (2df test)			no	Systolic blood pressure x smoking status (ever vs never) interaction (2df test)
							no	TPE interval (resting)			no	TPE interval (resting)
							no	Takayasu arteritis			no	Takayasu arteritis
							no	Tea consumption			no	Tea consumption
							no	Telomere length			no	Telomere length
							no	Testicular germ cell tumor			no	Testicular germ cell tumor
							no	Thiazide-induced adverse metabolic effects in hypertensive patients			no	Thiazide-induced adverse metabolic effects in hypertensive patients
							no	Thrombin-activatable fibrinolysis inhibitor activation peptide			no	Thrombin-activatable fibrinolysis inhibitor activation peptide
							no	Thyroid stimulating hormone levels			no	Thyroid stimulating hormone levels
							no	Toenail selenium levels			no	Toenail selenium levels
							no	Tonsillectomy			no	Tonsillectomy
							no	Total body bone mineral density			no	Total body bone mineral density
							no	Total cholesterol change in response to fenofibrate in statin-treated type 2 diabetes			no	Total cholesterol change in response to fenofibrate in statin-treated type 2 diabetes
							no	Total cholesterol levels			no	Total cholesterol levels
							no	Triglyceride levels			no	Triglyceride levels
							no	Triglyceride levels in HIV infection			no	Triglyceride levels in HIV infection
							no	Triglyceride levels in current drinkers			no	Triglyceride levels in current drinkers
							no	Triglyceride levels x SSRI defined daily dose interaction in schizophrenia or bipolar disorder			no	Triglyceride levels x SSRI defined daily dose interaction in schizophrenia or bipolar disorder
							no	Triglyceride levels x alcohol consumption (drinkers vs non-drinkers) interaction (2df)			no	Triglyceride levels x alcohol consumption (drinkers vs non-drinkers) interaction (2df)
							no	Triglyceride levels x alcohol consumption (regular vs non-regular drinkers) interaction (2df)			no	Triglyceride levels x alcohol consumption (regular vs non-regular drinkers) interaction (2df)
							no	Triglyceride levels x long total sleep time interaction (2df test)			no	Triglyceride levels x long total sleep time interaction (2df test)
							no	Triglyceride levels x loop diuretics use interaction			no	Triglyceride levels x loop diuretics use interaction
							no	Triglyceride levels x short total sleep time interaction (2df test)			no	Triglyceride levels x short total sleep time interaction (2df test)
							no	Triglycerides			no	Triglycerides
							no	Trunk fat mass			no	Trunk fat mass
							no	Tuberculosis			no	Tuberculosis
							no	Two-hour glucose			no	Two-hour glucose
							no	Type 1 diabetes			no	Type 1 diabetes
							no	Type 1 diabetes (age at diagnosis)			no	Type 1 diabetes (age at diagnosis)
							no	Type 1 diabetes and autoimmune thyroid diseases			no	Type 1 diabetes and autoimmune thyroid diseases
							no	Type 2 diabetes			no	Type 2 diabetes
							no	Type 2 diabetes (adjusted for BMI)			no	Type 2 diabetes (adjusted for BMI)
							no	Type 2 diabetes (age of onset)			no	Type 2 diabetes (age of onset)
							no	Type 2 diabetes or prostate cancer (pleiotropy)			no	Type 2 diabetes or prostate cancer (pleiotropy)
							no	Ulcerative colitis			no	Ulcerative colitis
							no	Urate levels			no	Urate levels
							no	Urate levels (BMI interaction)			no	Urate levels (BMI interaction)
							no	Urate levels in lean individuals			no	Urate levels in lean individuals
							no	Urate levels in obese individuals			no	Urate levels in obese individuals
							no	Urate levels in overweight individuals			no	Urate levels in overweight individuals
							no	Uric acid levels			no	Uric acid levels
							no	Urinary albumin excretion			no	Urinary albumin excretion
							no	Urinary albumin excretion (no hypertensive medication)			no	Urinary albumin excretion (no hypertensive medication)
							no	Urinary albumin-to-creatinine ratio			no	Urinary albumin-to-creatinine ratio
							no	Urinary albumin-to-creatinine ratio in non-diabetics			no	Urinary albumin-to-creatinine ratio in non-diabetics
							no	Urinary metabolite levels in chronic kidney disease			no	Urinary metabolite levels in chronic kidney disease
							no	Urinary metabolite modules (eigenmetabolites) in chronic kidney disease			no	Urinary metabolite modules (eigenmetabolites) in chronic kidney disease
							no	Urinary sodium excretion			no	Urinary sodium excretion
							no	Uterine fibroids			no	Uterine fibroids
							no	Venous thromboembolism			no	Venous thromboembolism
							no	Venous thromboembolism adjusted for sickle cell variant rs77121243-T			no	Venous thromboembolism adjusted for sickle cell variant rs77121243-T
							no	Vertical cup-disc ratio			no	Vertical cup-disc ratio
							no	Vertical cup-disc ratio (adjusted for vertical disc diameter)			no	Vertical cup-disc ratio (adjusted for vertical disc diameter)
							no	Vertical cup-disc ratio (multi-trait analysis)			no	Vertical cup-disc ratio (multi-trait analysis)
							no	Very long-chain saturated fatty acid levels (fatty acid 20:0)			no	Very long-chain saturated fatty acid levels (fatty acid 20:0)
							no	Visceral adipose tissue adjusted for BMI			no	Visceral adipose tissue adjusted for BMI
							no	Visceral adipose tissue/subcutaneous adipose tissue ratio			no	Visceral adipose tissue/subcutaneous adipose tissue ratio
							no	Visceral fat			no	Visceral fat
							no	Vitiligo			no	Vitiligo
							no	Waist circumference			no	Waist circumference
							no	Waist circumference adjusted for BMI (adjusted for smoking behaviour)			no	Waist circumference adjusted for BMI (adjusted for smoking behaviour)
							no	Waist circumference adjusted for BMI (joint analysis main effects and physical activity interaction)			no	Waist circumference adjusted for BMI (joint analysis main effects and physical activity interaction)
							no	Waist circumference adjusted for BMI (joint analysis main effects and smoking interaction)			no	Waist circumference adjusted for BMI (joint analysis main effects and smoking interaction)
							no	Waist circumference adjusted for BMI in active individuals			no	Waist circumference adjusted for BMI in active individuals
							no	Waist circumference adjusted for BMI in non-smokers			no	Waist circumference adjusted for BMI in non-smokers
							no	Waist circumference adjusted for body mass index			no	Waist circumference adjusted for body mass index
							no	Waist circumference variance			no	Waist circumference variance
							no	Waist-hip index			no	Waist-hip index
							no	Waist-hip ratio			no	Waist-hip ratio
							no	Waist-to-hip ratio adjusted for BMI			no	Waist-to-hip ratio adjusted for BMI
							no	Waist-to-hip ratio adjusted for BMI (additive genetic model)			no	Waist-to-hip ratio adjusted for BMI (additive genetic model)
							no	Waist-to-hip ratio adjusted for BMI (adjusted for smoking behaviour)			no	Waist-to-hip ratio adjusted for BMI (adjusted for smoking behaviour)
							no	Waist-to-hip ratio adjusted for BMI (age <50)			no	Waist-to-hip ratio adjusted for BMI (age <50)
							no	Waist-to-hip ratio adjusted for BMI (age >50)			no	Waist-to-hip ratio adjusted for BMI (age >50)
							no	Waist-to-hip ratio adjusted for BMI (joint analysis for main effect and physical activity interaction)			no	Waist-to-hip ratio adjusted for BMI (joint analysis for main effect and physical activity interaction)
							no	Waist-to-hip ratio adjusted for BMI (joint analysis main effects and smoking interaction)			no	Waist-to-hip ratio adjusted for BMI (joint analysis main effects and smoking interaction)
							no	Waist-to-hip ratio adjusted for BMI in active individuals			no	Waist-to-hip ratio adjusted for BMI in active individuals
							no	Waist-to-hip ratio adjusted for BMI in non-smokers			no	Waist-to-hip ratio adjusted for BMI in non-smokers
							no	Waist-to-hip ratio adjusted for BMI x sex x age interaction (4df test)			no	Waist-to-hip ratio adjusted for BMI x sex x age interaction (4df test)
							no	Waist-to-hip ratio adjusted for body mass index			no	Waist-to-hip ratio adjusted for body mass index
							no	Walking pace			no	Walking pace
							no	Wegener's granulomatosis			no	Wegener's granulomatosis
							no	Weight			no	Weight
							no	White blood cell count			no	White blood cell count
							no	White blood cell count (basophil)			no	White blood cell count (basophil)
							no	Youthful appearance (self-reported)			no	Youthful appearance (self-reported)
							no	Zinc levels			no	Zinc levels
							no	vWF levels			no	vWF levels

## Sheet: all_enrichments_GWAS_Cat
Brain-related	Annotation	Category	Phenotype	Enrichment Ratio	FDR(p)	Gene Overlap
yes	Brain morphology (MOSTest)	brain measurement, neuroimaging measurement	putamen volume	5.25635	0	ABHD12; ABI2; ACTR1B; AKAP10; ANKRD42; APEH; ATP2A1; C7orf61; CAPZA1; CDC42SE2; CENPW; CILP2; COMMD7; COX4I2; DAG1; DSTYK; DUSP15; EIF3C; ENTPD6; ERBB3; EVI2A; FAM189B; FNIP1; GATAD2A; GCAT; HAPLN4; HFE; HIST1H1C; HIST1H2AC; HIST1H2BD; LATS1; MEPCE; MICALL1; MYLK2; NEK4; NF1; NPIPB9; NUPR1; OMG; OMG; P4HA2; PARPBP; PILRA; PILRB; POLR2F; RAB11FIP4; RABGAP1; RABGAP1; RBBP5; RPS26; RUNX2; SF3B1; SHB…
yes	Brain morphology (MOSTest)	brain measurement, neuroimaging measurement	hippocampus volume	4.93224	1.31628e-12	ARL17A; ARL17A; ARL17A; ASPHD1; CCDC71; CHRNB1; CRHR1; CRHR1; DAND5; EIF3C; FBXW8; GDF5; GINM1; INO80E; ITIH4; LRRC37A; LRRC37A2; MAPK3; MPHOSPH9; NCKIPSD; NUP43; P4HTM; PICK1; PLEKHM1; RAET1G; RILPL2; SF3B1; SLC16A8; SLC45A3; TESC; UQCC1; WDR6
yes	Subcortical volume (MOSTest)	neuroimaging measurement, brain volume measurement	putamen volume	4.92024	4.94341e-11	ABI2; ACTR1B; APEH; C7orf61; CAPZA1; CDC42SE2; CENPW; DAG1; DSTYK; FAM189B; FNIP1; HFE; HIST1H1C; HIST1H2AC; HIST1H2BD; LATS1; MEPCE; NEK4; P4HA2; PILRA; PILRB; RBBP5; RUNX2; SF3B1; STX6; TMCC2; TSC22D4; ZCWPW1; ZNF184; ZNF391
no	Ulcerative colitis	ulcerative colitis	cerebellum volume	5.86148	1.20354e-10	AMT; ATP6V1G2; CCDC71; CEP250; CHP1; DALRD3; DDAH2; HCG27; HLA-DQA1; HLA-DQA2; HLA-DQA2; HLA-DQB1; HLA-DQB2; HLA-DRB1; HLA-DRB1; HLA-DRB5; HSPA1L; KLHDC8B; LY6G5B; NCKIPSD; NDUFAF3; P4HTM; PPT2; PPT2; PUS10; QRICH1; WDR6
yes	Brain morphology (MOSTest)	brain measurement, neuroimaging measurement	ant. cingulate volume	4.81154	1.18689e-09	ARL17A; ARL17A; ARL17A; BTN3A2; CDK2AP1; COMMD7; CTSB; DAG1; DNMT3B; FOXO3; ITIH4; KANSL1; LRRC37A; LRRC37A2; MUC1; NEK4; NSF; OGFOD2; PAWR; PLEKHM1; RPS26; SBNO1; SF3B1; SLC35G5; SUOX; TFDP2
yes	Handedness (Left-handed vs. non-left-handed)	handedness	ant. cingulate volume	50.6507	1.96314e-09	ARL17A; ARL17A; ARL17A; KANSL1; LRRC37A; LRRC37A2; NSF
yes	Reaction time	reaction time measurement	ant. cingulate volume	36.1791	1.96314e-09	ARL17A; ARL17A; ARL17A; FOXO3; KANSL1; LRRC37A2; NSF; RHEBL1
yes	Handedness (Left-handed vs. non-left-handed)	handedness	cerebellum volume	28.4056	1.4282e-08	ARL17A; ARL17A; ARL17A; KANSL1; LRRC37A; LRRC37A2; MAPT; NSF
no	Male-pattern baldness	alopecia	DLPFC volume	11.8051	2.35787e-08	ARHGAP27; ARL17A; ARL17A; ARL17A; CENPW; CRHR1; CRHR1; KANSL1; LRRC37A2; NSF; PLEKHM1; RSPO2; SPPL2C
yes	Brain morphology (MOSTest)	brain measurement, neuroimaging measurement	DLPFC volume	3.79396	3.93176e-08	ACTR1B; ARHGAP27; ARL17A; ARL17A; ARL17A; BTN2A2; BTN3A2; CCDC88C; CENPW; COMMD7; CRHR1; CRHR1; DAND5; DNMT3B; HEY2; KANSL1; LRRC37A2; MST1; NEK4; NSF; PAWR; PLEKHM1; RFTN2; RPS26; RSPO2; SMARCAL1; SPPL2C; SUOX; TMEM165
yes	Left–right brain asymmetry	brain measurement	DLPFC volume	36.0208	3.93176e-08	ARL17A; ARL17A; ARL17A; CRHR1; CRHR1; KANSL1; LRRC37A2
no	Serum immune biomarker levels	inflammatory biomarker measurement	nuc. accumbens volume	40.6891	4.292e-08	HARS; HARS2; IK; SRA1; TMCO6; WDR55; ZMAT2
yes	Autism spectrum disorder or schizophrenia	autism spectrum disorder, schizophrenia	cerebellum volume	4.27729	5.2041e-08	ABCF1; ATP6V1G2; DDAH2; HCG25; HCG27; HIST1H3E; HLA-DQA1; HLA-DQA2; HLA-DQA2; HLA-DQB1; HLA-DQB2; HLA-DRB1; HLA-DRB1; HLA-DRB5; HSPA1L; INA; KMT5A; LY6G5B; MAPK3; MFSD13A; OGFOD2; PITPNM2; PPT2; PPT2; RPS18; TAP1; TAPBP
no	A body shape index	BMI-adjusted waist circumference	cerebellum volume	4.60632	5.2041e-08	BLK; CCDC71; CLIP1; DEPTOR; DNAJC27-AS1; FAM167A; HCG27; HLA-DQA1; HLA-DQA2; HLA-DQA2; HLA-DQB1; HLA-DQB2; HLA-DRB1; HLA-DRB1; KANSL1; KLHDC8B; MAPT; MMP24; NCKIPSD; OGFOD2; PITPNM2; RSPO3; SOX7; TMEM165; ZNF436
no	Lamb consumption	diet measurement	caudate volume	23.2427	4.03494e-07	ATP2A1; EIF3C; NPIPB6; NPIPB9; NUPR1; SULT1A1; SULT1A2; TUFM
yes	Handedness (Left-handed vs. non-left-handed)	handedness	DLPFC volume	37.05	5.21603e-07	ARL17A; ARL17A; ARL17A; KANSL1; LRRC37A2; NSF
yes	Left–right brain asymmetry	brain measurement	nuc. accumbens volume	27.9737	6.97765e-07	ARL17A; ARL17A; ARL17A; CRHR1; CRHR1; LRRC37A2; ZIC4
yes	Reaction time	reaction time measurement	cerebellum volume	17.0434	1.23827e-06	ARL17A; ARL17A; ARL17A; FOXO3; KANSL1; LRRC37A2; MAPT; NSF
no	Inflammatory bowel disease	inflammatory bowel disease	cerebellum volume	3.69865	1.44604e-06	AMT; ATP6V1G2; CCDC71; DALRD3; DDAH2; FADS1; HCG27; HLA-DQA1; HLA-DQA2; HLA-DQA2; HLA-DQB1; HLA-DQB2; HLA-DRB1; HLA-DRB1; HLA-DRB5; HSPA1L; KLHDC8B; LY6G5B; NCKIPSD; NDUFAF3; P4HTM; PPT2; PPT2; PUS10; QRICH1; WDR6
no	Hypothyroidism	hypothyroidism	cerebellum volume	12.7825	1.87052e-06	FMNL1; HLA-DQA1; HLA-DQA2; HLA-DQA2; HLA-DQB1; HLA-DRB1; HLA-DRB1; HLA-DRB5; RPS26; SPATA13
no	Oily fish consumption	diet measurement	DLPFC volume	12.9244	2.12456e-06	ARL17A; ARL17A; ARL17A; COMMD7; DNMT3B; KANSL1; LRRC37A2; MAP1LC3A; RNF185
no	Pork consumption	diet measurement	DLPFC volume	12.9244	2.12456e-06	ARL17A; ARL17A; ARL17A; COMMD7; DNMT3B; KANSL1; LRRC37A2; MAP1LC3A; RNF185
yes	Reaction time	reaction time measurement	DLPFC volume	20.5833	2.1962e-06	ARL17A; ARL17A; ARL17A; KANSL1; LRRC37A2; NSF; RHEBL1
no	Asparaginase hypersensitivity in acute lymphoblastic leukemia	asparaginase hypersensitivity	cerebellum volume	25.5651	2.97907e-06	HLA-DQA1; HLA-DQA2; HLA-DQB1; HLA-DRB1; HLA-DRB1; PPT2; PPT2
no	Lamb consumption	diet measurement	nuc. accumbens volume	22.379	2.99465e-06	CLN3; EIF3C; NPIPB6; NPIPB9; NUPR1; SULT1A1; TUFM
no	Waist-hip index	BMI-adjusted waist-hip ratio	cerebellum volume	3.39239	5.45258e-06	ANKS1A; BLK; CCDC71; CLIP1; DNAJC27-AS1; FAM167A; HCG27; HLA-DQA1; HLA-DQA2; HLA-DQA2; HLA-DQB1; HLA-DQB2; HLA-DRB1; HLA-DRB1; KANSL1; MAPT; MMP24; NCKIPSD; OGFOD2; PITPNM2; RSBN1L; RSPO3; SOX7; SPPL2C; TMEM165; ZNF436
yes	Left–right brain asymmetry	brain measurement	hippocampus volume	28.0741	8.88229e-06	ARL17A; ARL17A; ARL17A; CRHR1; CRHR1; LRRC37A2
no	Myositis	myositis	cerebellum volume	21.3042	9.65669e-06	ATP6V1G2; HLA-DQA1; HLA-DQA2; HLA-DQA2; HLA-DQB1; HLA-DRB1; HLA-DRB1
no	Oily fish consumption	diet measurement	cerebellum volume	8.6956	9.65669e-06	ARL17A; ARL17A; ARL17A; KANSL1; LRRC37A; LRRC37A2; MAP1LC3A; MAPT; PATZ1; RNF185
no	Pork consumption	diet measurement	cerebellum volume	8.6956	9.65669e-06	ARL17A; ARL17A; ARL17A; KANSL1; LRRC37A; LRRC37A2; MAP1LC3A; MAPT; PATZ1; RNF185
no	Oily fish consumption	diet measurement	ant. cingulate volume	13.462	9.88662e-06	ARL17A; ARL17A; ARL17A; COMMD7; DNMT3B; KANSL1; LRRC37A; LRRC37A2
no	Pork consumption	diet measurement	ant. cingulate volume	13.462	9.88662e-06	ARL17A; ARL17A; ARL17A; COMMD7; DNMT3B; KANSL1; LRRC37A; LRRC37A2
no	A body shape index	BMI-adjusted waist circumference	DLPFC volume	5.06148	1.54503e-05	ARHGAP27; CENPW; CRHR1; CRHR1; HCG27; HLA-B; HLA-C; KANSL1; MSH5; MSH5; NEK4; NISCH; PLA2G4B; RNASEH2B-AS1; TMEM165
yes	Extremely high intelligence	intelligence	putamen volume	10.5561	2.14442e-05	APEH; ATP2A1; DAG1; EIF3C; NUPR1; RPL15; SULT1A1; SULT1A2; TUFM
yes	Alcohol use disorder (total score)	alcohol use disorder measurement	DLPFC volume	19.5	2.6621e-05	CRHR1; CRHR1; KANSL1; NSF; PLEKHM1; SPPL2C
no	Male-pattern baldness	alopecia	ant. cingulate volume	11.5773	2.82602e-05	ARL17A; ARL17A; ARL17A; HINT3; KANSL1; LRRC37A2; NSF; PLEKHM1
no	Lamb consumption	diet measurement	putamen volume	15.0523	2.93497e-05	ATP2A1; EIF3C; NPIPB9; NUPR1; SULT1A1; SULT1A2; TUFM
yes	Parkinson's disease	Parkinson disease	hippocampus volume	8.73418	2.97767e-05	CRHR1; CRHR1; GPNMB; HLA-DRB1; HLA-DRB1; ITIH4; NCKIPSD; NUPL2; PLEKHM1; SLC45A3
no	Liver iron content	liver iron measurement	putamen volume	19.3529	3.06525e-05	ASNSD1; ASNSD1; HFE; HIST1H1C; ZNF184; ZNF391
yes	Handedness (Left-handed vs. non-left-handed)	handedness	nuc. accumbens volume	31.97	3.70376e-05	ARL17A; ARL17A; ARL17A; LRRC37A; LRRC37A2
yes	Asthma and major depressive disorder	asthma, unipolar depression	cerebellum volume	8.71536	3.76371e-05	ATP6V1G2; DDAH2; HCG27; HLA-DQA1; HLA-DQA2; HLA-DQA2; HLA-DQB1; HLA-DQB2; HSPA1L; LY6G5B
yes	Left–right brain asymmetry	brain measurement	ant. cingulate volume	27.8301	4.21494e-05	ARL17A; ARL17A; ARL17A; KANSL1; LRRC37A2
yes	Left–right brain asymmetry	brain measurement	amygdala volume	37.5603	4.66553e-05	ARL17A; ARL17A; ARL17A; LRRC37A2; SPIRE2
no	Waist-hip index	BMI-adjusted waist-hip ratio	ant. cingulate volume	4.82388	4.87621e-05	CTSB; HCG27; HINT3; HLA-B; HLA-C; ITIH4; KANSL1; MAPKBP1; NEK4; OGFOD2; PLA2G4B; PSORS1C2; SBNO1; SFMBT1
yes	Autism spectrum disorder or schizophrenia	autism spectrum disorder, schizophrenia	ant. cingulate volume	4.77837	4.87621e-05	BTN3A2; CDK2AP1; HCG27; HLA-B; HLA-C; ITIH4; KMT5A; MED19; NEK4; OGFOD2; PSORS1C2; SBNO1; SF3B1; SFMBT1
no	A body shape index	BMI-adjusted waist circumference	ant. cingulate volume	5.67515	4.89404e-05	CTSB; DAG1; HCG27; HLA-B; HLA-C; KANSL1; MAPKBP1; NEK4; OGFOD2; PLA2G4B; SBNO1; SFMBT1
no	Male-pattern baldness	alopecia	cerebellum volume	6.33369	5.70104e-05	ARL17A; ARL17A; ARL17A; FADS1; FMNL1; KANSL1; LRRC37A2; MAPT; NSF; PLEKHM1; SPPL2C
no	Nephropathy	kidney disease	cerebellum volume	21.3042	8.22583e-05	HLA-DQA1; HLA-DQA2; HLA-DQB1; HLA-DRB1; HLA-DRB1; TAP1
yes	Parkinson's disease	Parkinson disease	cerebellum volume	4.99018	8.3994e-05	BMP4; HLA-DQA1; HLA-DQA2; HLA-DQB1; HLA-DRB1; HLA-DRB1; HLA-DRB5; KANSL1; MAPT; NCKIPSD; NSF; OGFOD2; PLEKHM1; SPPL2C
no	Oily fish consumption	diet measurement	putamen volume	8.29412	8.70832e-05	ANKRD42; COMMD7; FTO; LAYN; NF1; OMG; OMG; RNF185; SFI1
no	Pork consumption	diet measurement	putamen volume	8.29412	8.70832e-05	ANKRD42; COMMD7; FTO; LAYN; NF1; OMG; OMG; RNF185; SFI1
no	Sjögren's syndrome	Sjogren syndrome	cerebellum volume	11.0466	9.49239e-05	BLK; HLA-DQA1; HLA-DQA2; HLA-DQA2; HLA-DQB1; HLA-DRB1; HLA-DRB1; HLA-DRB5
no	Childhood ear infection	susceptibility to childhood ear infection measurement	cerebellum volume	14.2028	9.49239e-05	HCG27; HLA-DQA1; HLA-DQA2; HLA-DQB1; HLA-DRB1; HLA-DRB1; HLA-DRB5
no	Hip circumference adjusted for BMI	BMI-adjusted hip circumference	cerebellum volume	2.60488	9.49239e-05	ANKS1A; CEP250; CLIP1; HCG27; HLA-DQA1; HLA-DQA2; HLA-DQB1; HLA-DQB2; HLA-DRB1; HLA-DRB1; HLA-DRB5; LINC00476; LUZP1; MAP1LC3A; MAPT; METRN; MMP24; NMT1; NOP14-AS1; PITPNM2; POLA2; RALY; RSPO3; SERPINI1; SH2B2; SNRPC; TAP1; TMEM165; TRIM32
no	Waist-hip index	BMI-adjusted waist-hip ratio	DLPFC volume	4.04918	9.77136e-05	ARHGAP27; BICC1; CENPW; CRHR1; CRHR1; HCG27; HEY2; HLA-B; HLA-C; HLA-G; KANSL1; NEK4; NISCH; PLA2G4B; SPPL2C; TMEM165
yes	Reaction time	reaction time measurement	amygdala volume	29.5117	9.83627e-05	ARL17A; ARL17A; ARL17A; LRRC37A2; RHEBL1
yes	Left–right brain asymmetry	brain measurement	cerebellum volume	13.4553	0.000129119	ARL17A; ARL17A; ARL17A; KANSL1; LRRC37A2; MAPT
yes	Subcortical volume (MOSTest)	neuroimaging measurement, brain volume measurement	cerebellum volume	3.19164	0.000143264	AFAP1; AGFG2; AKT3; AMT; ANKS1A; AZGP1; CCDC71; DALRD3; FOXO3; GINM1; KLHDC8B; LUZP1; NCKIPSD; NDUFAF3; P4HTM; PRKAG2; QRICH1; TMEM165; VCAN; WDR6
yes	Subcortical volume (MOSTest)	neuroimaging measurement, brain volume measurement	nuc. accumbens volume	4.17567	0.000147595	ACTR1B; BANK1; C7orf61; CCDC17; HTR1D; MEPCE; NYAP1; PILRA; PILRB; STX6; TIE1; TSC22D4; WDR12; WDR6; ZCWPW1; ZIC4
no	Waist circumference adjusted for body mass index	BMI-adjusted waist circumference	cerebellum volume	2.77881	0.000155185	ANKS1A; AP3B2; BLK; CCDC71; CDC42BPA; CLIP1; DNAJC27-AS1; FAM167A; HLA-DQA1; HLA-DQA2; HLA-DQB1; HLA-DRB1; HLA-DRB1; IGFBP3; MAPT; METRN; NCKIPSD; NFATC4; OGFOD2; PITPNM2; QRICH1; RSPO3; SOX7; TMEM165; VMP1
no	Crohn's disease	Crohn's disease	cerebellum volume	3.15618	0.000155185	AMT; CCDC71; DALRD3; FADS1; HLA-DQA1; HLA-DQA2; HLA-DQA2; HLA-DQB1; HLA-DRB1; HLA-DRB1; HLA-DRB5; KLHDC8B; NCKIPSD; NDUFAF3; P4HTM; PUS10; QRICH1; RSPO3; SLC43A3; VMP1; WDR6
yes	Extremely high intelligence	intelligence	caudate volume	11.0097	0.000163612	ATP2A1; DAG1; EIF3C; MST1; NUPR1; SULT1A1; SULT1A2; TUFM
yes	Cognitive function	intelligence	ant. cingulate volume	20.0995	0.000169254	KANSL1; LRRC37A; PLEKHM1; RPS26; SUOX
yes	Reaction time	reaction time measurement	hippocampus volume	23.3951	0.00020469	ARL17A; ARL17A; ARL17A; LRRC37A2; RHEBL1
yes	General factor of neuroticism	neuroticism measurement	cerebellum volume	9.32059	0.000237341	BLK; FAM167A; KANSL1; MAPT; NSF; QRICH1; SOX7
yes	Educational attainment	self reported educational attainment	putamen volume	10.4208	0.000254852	CYHR1; KIFC2; NUPR1; RECQL4; SULT1A1; SULT1A2; TUFM
no	Hip circumference	hip circumference	caudate volume	8.25726	0.000268514	ATP2A1; BDNF-AS; GPRC5B; L3MBTL3; LIN7C; NF1; PDXDC1; PDXDC1; TFDP2
yes	Neuroticism	neuroticism measurement	DLPFC volume	10.0523	0.000289582	ARHGAP27; CENPW; CRHR1; CRHR1; KANSL1; PLEKHM1; SPPL2C
yes	Cortical volume	brain volume measurement	cerebellum volume	15.2173	0.000363244	FOXO3; NSF; PLEKHM1; RSPO3; VCAN
no	Waist-hip index	BMI-adjusted waist-hip ratio	hippocampus volume	4.24578	0.000445833	C2; CCDC71; CRHR1; CRHR1; GDF5; HLA-DRB1; HLA-DRB1; ITIH4; LLGL1; MPHOSPH9; MYO15A; NCKIPSD; RILPL2; UQCC1
no	Body fat distribution (leg fat ratio)	body fat distribution	putamen volume	5.1297	0.000543515	ATP2A1; CAPZA1; CILP2; FTO; GATAD2A; HIST1H2BD; MTMR11; NUPR1; SULT1A1; SULT1A2; TUFM
no	Body fat distribution (trunk fat ratio)	body fat distribution	putamen volume	5.1297	0.000543515	ATP2A1; CAPZA1; CILP2; FTO; GATAD2A; HIST1H2BD; MTMR11; NUPR1; SULT1A1; SULT1A2; TUFM
no	Primary biliary cirrhosis	primary biliary cirrhosis	hippocampus volume	18.1962	0.000556693	CRHR1; CRHR1; DDX6; HLA-DRB1; HLA-DRB1
yes	General factor of neuroticism	neuroticism measurement	DLPFC volume	11.5781	0.000562584	AREL1; ARHGAP27; CRHR1; CRHR1; KANSL1; NSF
no	Takayasu arteritis	Takayasu arteritis	DLPFC volume	11.2273	0.000622248	HCG27; HLA-B; HLA-C; HLA-G; MSH5; MSH5
yes	Cognitive function	intelligence	DLPFC volume	15.4375	0.000622248	ARHGAP27; KANSL1; PLEKHM1; RPS26; SUOX
no	Oily fish consumption	diet measurement	nuc. accumbens volume	9.73	0.000635325	ARL17A; ARL17A; ARL17A; LRRC37A; LRRC37A2; MAP1LC3A; RNF185
no	Pork consumption	diet measurement	nuc. accumbens volume	9.73	0.000635325	ARL17A; ARL17A; ARL17A; LRRC37A; LRRC37A2; MAP1LC3A; RNF185
no	Ulcerative colitis	ulcerative colitis	hippocampus volume	5.07443	0.000672891	C2; CCDC71; CYP21A2; CYP21A2; HLA-DRB1; HLA-DRB1; ITIH4; NCKIPSD; P4HTM; REV3L; WDR6
no	Male-pattern baldness	alopecia	hippocampus volume	9.17089	0.000672891	ARL17A; ARL17A; ARL17A; CRHR1; CRHR1; LRRC37A2; PLEKHM1
yes	Autism spectrum disorder or schizophrenia	autism spectrum disorder, schizophrenia	hippocampus volume	4.15406	0.000672891	ASPHD1; C2; CYP21A2; CYP21A2; EPHX2; HLA-DRB1; HLA-DRB1; INO80E; ITIH4; MAPK3; MPHOSPH9; RILPL2; SF3B1
no	Waist-to-hip ratio adjusted for BMI	BMI-adjusted waist-hip ratio	hippocampus volume	3.62581	0.000672891	C2; CRHR1; CRHR1; CYP21A2; CYP21A2; GDF5; HLA-DRB1; HLA-DRB1; ITIH4; LLGL1; MPHOSPH9; MYO15A; RILPL2; TARBP2; UQCC1
no	Male-pattern baldness	alopecia	nuc. accumbens volume	7.7503	0.000678146	ARHGAP27; ARL17A; ARL17A; ARL17A; CRHR1; CRHR1; LRRC37A2; PLEKHM1
no	Processed meat consumption	diet measurement	cerebellum volume	13.3151	0.000682741	BLK; FAM167A; SLC35G5; SOX7; SREBF2
no	Tonsillectomy	tonsillectomy risk measurement	cerebellum volume	9.83272	0.000682741	HLA-DQA1; HLA-DQA2; HLA-DQB1; HLA-DRB1; HLA-DRB1; IGFBP3; MAPK3
yes	Cognitive function	intelligence	cerebellum volume	9.83272	0.000682741	AMT; KANSL1; LRRC37A; PLEKHM1; RPS26; SUOX
no	Fish- and plant-related diet	diet measurement	putamen volume	5.45153	0.000748787	FTO; HFE; HIST1H1C; HIST1H2AC; HIST1H2BD; LAYN; RNF185; SFI1; ZNF184; ZNF391
yes	Schizophrenia	schizophrenia	ant. cingulate volume	3.96902	0.000753443	BTN3A2; CDK2AP1; FOXO3; HLA-B; ITIH4; MED19; NEK4; OGFOD2; PCDHA8; SBNO1; SF3B1; SFMBT1; ZMAT2
yes	Response to cognitive-behavioural therapy in major depressive disorder	cognitive behavioural therapy	caudate volume	18.6771	0.000779836	CALHM2; CNNM2; INA; NT5C2; PCGF6
yes	Autism spectrum disorder or schizophrenia	autism spectrum disorder, schizophrenia	DLPFC volume	3.74242	0.000788597	ATP6V1G2; BTN2A2; BTN3A2; GTF2H4; HCG11; HCG27; HLA-B; HLA-C; HLA-G; MSH5; MSH5; NEK4; NISCH; RFTN2
yes	Headache	Headache	hippocampus volume	23.8205	0.000868458	CRHR1; CRHR1; NOL4L; NUFIP2
no	IgA nephropathy	IGA glomerulonephritis	cerebellum volume	12.5319	0.000883579	HLA-DQA1; HLA-DQA2; HLA-DQB1; HLA-DRB1; HLA-DRB1; TAP1
yes	Alcohol use disorder (total score)	alcohol use disorder measurement	cerebellum volume	12.5319	0.000883579	KANSL1; MAPT; NSF; PLEKHM1; SPPL2C
yes	Parkinson's disease	Parkinson disease	DLPFC volume	5.78906	0.000904115	ARHGAP27; CRHR1; CRHR1; KANSL1; NISCH; NSF; PLEKHM1; SCARB2; SPPL2C
no	Household income	household income	ant. cingulate volume	22.2641	0.000961496	FASTKD5; KANSL1; UBOX5; UBOX5-AS1
no	Oily fish consumption	diet measurement	hippocampus volume	10.0779	0.00105661	ARL17A; ARL17A; ARL17A; LRRC37A; LRRC37A2; MAP1LC3A
no	Pork consumption	diet measurement	hippocampus volume	10.0779	0.00105661	ARL17A; ARL17A; ARL17A; LRRC37A; LRRC37A2; MAP1LC3A
no	Inflammatory bowel disease	inflammatory bowel disease	hippocampus volume	3.83596	0.00105661	C2; CCDC71; CYP21A2; CYP21A2; EIF3C; EPHX2; HLA-DRB1; HLA-DRB1; KIF3B; NCKIPSD; P4HTM; REV3L; WDR6
yes	Schizophrenia	schizophrenia	hippocampus volume	3.58238	0.00105661	ASPHD1; CRHR1; CRHR1; EPHX2; HLA-DRB1; HLA-DRB1; INO80E; ITIH4; MAPK3; MPHOSPH9; MYO15A; PCDHA10; RILPL2; SF3B1
no	Waist-to-hip ratio adjusted for BMI	BMI-adjusted waist-hip ratio	cerebellum volume	2.45613	0.00132827	BLK; CEP250; CLIP1; DNAJC27-AS1; FAM167A; HCG27; HLA-DQA1; HLA-DQA2; HLA-DQA2; HLA-DQB1; HLA-DQB2; HLA-DRB1; HLA-DRB1; KANSL1; MAPT; MMP24; MYH7B; OGFOD2; PITPNM2; RSBN1L; RSPO3; SOX7; SPAG4; TMEM165
no	Drug-induced liver injury (flucloxacillin)	drug-induced liver injury	cerebellum volume	17.0434	0.00133925	HLA-DQA1; HLA-DQA2; HLA-DQB1; HLA-DRB1; HLA-DRB1
no	Aging traits (healthspan, parental lifespan or longevity) (multivariate analysis)	longevity, healthspan, parental longevity	cerebellum volume	17.0434	0.00133925	FOXO3; HLA-DQA1; HLA-DQA2; HLA-DRB1; HLA-DRB1
yes	Asthma and major depressive disorder	asthma, unipolar depression	DLPFC volume	9.2625	0.00151524	ATP6V1G2; HCG27; HLA-B; HLA-C; MSH5; MSH5
yes	Intelligence (MTAG)	intelligence	putamen volume	4.52941	0.00151714	ATP2A1; CENPW; DAG1; HFE; HIST1H2AC; HIST1H2BD; NEK4; NUPR1; RPL15; SULT1A1; SUOX
no	Idiopathic pulmonary fibrosis	idiopathic pulmonary fibrosis	DLPFC volume	19	0.00155785	CRHR1; CRHR1; KANSL1; SPPL2C
yes	Parkinson's disease or first degree relation to individual with Parkinson's disease	Parkinson disease	DLPFC volume	9.03659	0.00156756	CRHR1; CRHR1; KANSL1; NSF; RPS6KL1; SCARB2
no	Asthma or allergic disease (pleiotropy)	asthma, allergic disease	cerebellum volume	5.68112	0.00166278	HLA-DQA1; HLA-DQA2; HLA-DQA2; HLA-DQB1; HLA-DQB2; HLA-DRB1; HLA-DRB1; RPS26; SUOX
yes	Cognitive function	intelligence	nuc. accumbens volume	13.9	0.00186989	ARHGAP27; LRRC37A; PLEKHM1; RPS26; SUOX
no	Waist-to-hip ratio adjusted for BMI	BMI-adjusted waist-hip ratio	DLPFC volume	3.04	0.00187237	ARHGAP27; BICC1; CCDC88C; CENPW; CRHR1; CRHR1; HCG27; HLA-B; HLA-C; HLA-G; KANSL1; NEK4; NISCH; PLA2G4B; RAB24; TMEM165
no	Lung function in never smokers (low FEV1 vs high FEV1)	forced expiratory volume	cerebellum volume	15.494	0.00194805	HLA-DQA1; HLA-DQA2; HLA-DQA2; HLA-DQB1; KANSL1
yes	Cortical surface area (MOSTest)	cortical surface area measurement, neuroimaging measurement	putamen volume	3.2988	0.00215305	ABI2; ACTR1B; APEH; CAPZA1; CDC42SE2; DAG1; DSTYK; FAM189B; FNIP1; NEK4; P4HA2; RBBP5; SF3B1; STX6; TMCC2
no	Mosquito bite size	mosquito bite reaction size measurement	putamen volume	7.13003	0.00215305	CDC42SE2; FNIP1; HAUS8; MICA; PARPBP; RUNX2; VARS
no	Primary biliary cirrhosis	primary biliary cirrhosis	cerebellum volume	10.1449	0.00224371	HLA-DQA1; HLA-DQA2; HLA-DQB1; HLA-DRB1; HLA-DRB1; MAPT
no	Crohn's disease	Crohn's disease	putamen volume	2.8437	0.00244371	APEH; ATP2A1; CDC42SE2; DAG1; EIF3C; FAM189B; FGL2; FNIP1; HLA-DRA; HLA-G; NPIPB9; NUPR1; P4HA2; RAP1A; RFT1; SULT1A1; SULT1A2; TUFM
no	Chronic hepatitis B infection	chronic hepatitis B virus infection	cerebellum volume	14.2028	0.00263383	HLA-DQA1; HLA-DQA2; HLA-DQA2; HLA-DQB1; HLA-DQB2
no	Plasma omega-6 polyunsaturated fatty acid levels (adrenic acid)	omega-6 polyunsaturated fatty acid measurement	cerebellum volume	14.2028	0.00263383	FADS1; FADS3; PPT2; PPT2
no	Fish- and plant-related diet	diet measurement	cerebellum volume	4.62019	0.00263383	BLK; FAM167A; MAP1LC3A; MMP24; MYH7B; PATZ1; RNF185; SLC35G5; SOX7
yes	Brain morphology (min-P)	brain measurement, neuroimaging measurement	cerebellum volume	3.33681	0.00263383	AFAP1; AKT3; AMT; CCDC71; DALRD3; KLHDC8B; LUZP1; NCKIPSD; NDUFAF3; P4HTM; QRICH1; TMEM165; WDR6
no	Waist-to-hip ratio adjusted for BMI	BMI-adjusted waist-hip ratio	ant. cingulate volume	3.4583	0.00276688	HCG27; HINT3; HLA-B; HLA-C; ITIH4; KANSL1; MAPKBP1; NEK4; OGFOD2; PLA2G4B; PSORS1C2; SBNO1; SFMBT1
yes	Intelligence (MTAG)	intelligence	ant. cingulate volume	6.66457	0.00276688	CDK2AP1; DAG1; FOXO3; NEK4; NSF; SFMBT1; SUOX
no	Waist circumference adjusted for body mass index	BMI-adjusted waist circumference	hippocampus volume	3.4338	0.003107	C2; CCDC71; CHRNB1; EPB41L1; GDF5; HLA-DRB1; HLA-DRB1; ITIH4; MPHOSPH9; MYO15A; NCKIPSD; RILPL2; SF3B1
no	Asthma (childhood onset)	childhood onset asthma	DLPFC volume	5.42857	0.00321335	ARHGAP27; ATP6V1G2; HCG27; HLA-B; HLA-C; MSH5; MSH5; SUOX
yes	Educational attainment	self reported educational attainment	caudate volume	10.1218	0.00327003	LAT; NFATC2IP; NUPR1; SULT1A1; SULT1A2; TUFM
yes	Subcortical volume (MOSTest)	neuroimaging measurement, brain volume measurement	caudate volume	3.20589	0.00329992	C7orf61; CDC42SE2; CENPW; DAG1; HTR1D; LATS1; LYRM7; MEPCE; MST1; NYAP1; PILRA; PILRB; SAP25; TFDP2; TSC22D4; ZCWPW1
no	Oily fish consumption	diet measurement	caudate volume	7.47086	0.00329992	LIMK2; LRRC37A2; NF1; OMG; OMG; RNF185; SFI1
no	Pork consumption	diet measurement	caudate volume	7.47086	0.00329992	LIMK2; LRRC37A2; NF1; OMG; OMG; RNF185; SFI1
no	Parental longevity (combined parental attained age, Martingale residuals)	parental longevity	cerebellum volume	13.1103	0.00339016	HLA-DQA1; HLA-DQA2; HLA-DRB1; HLA-DRB1; PGPEP1
no	IgG glycosylation	serum IgG glycosylation measurement	cerebellum volume	13.1103	0.00339016	DERL3; HLA-DQA1; HLA-DQA2; HLA-DQA2; HLA-DQB2
yes	Cortical surface area (MOSTest)	cortical surface area measurement, neuroimaging measurement	cerebellum volume	3.04346	0.0035424	AFAP1; AKT3; AMT; CCDC71; DALRD3; KLHDC8B; LUZP1; NCKIPSD; NDUFAF3; P4HTM; QRICH1; TMEM165; VCAN; WDR6
no	Thyroid stimulating hormone levels	thyroid stimulating hormone measurement	cerebellum volume	6.90948	0.0035424	FMNL1; HLA-DQA1; HLA-DQA2; HLA-DRB1; HLA-DRB1; NSF; SPATA13
no	Oily fish consumption	diet measurement	amygdala volume	13.3278	0.00357582	ARL17A; ARL17A; ARL17A; LRRC37A2; MAP1LC3A
no	Pork consumption	diet measurement	amygdala volume	13.3278	0.00357582	ARL17A; ARL17A; ARL17A; LRRC37A2; MAP1LC3A
yes	Schizophrenia	schizophrenia	nuc. accumbens volume	3.197	0.0040217	BANK1; CRHR1; CRHR1; HARS; HARS2; IK; PCDHA10; PCDHA13; PCDHA7; PCDHA8; PDCD11; SRA1; TMCO6; WDR55; ZMAT2
no	Height	body height	nuc. accumbens volume	2.68181	0.0040217	ARL17A; ARL17A; ARL17A; ATF7; BOC; CCDC17; DDX6; E2F1; HTR1D; IPPK; MIRLET7BHG; NOA1; NTAN1; PDXDC1; PDXDC1; RPS20; SCMH1; UBE2Z; UQCC1
no	Macular thickness	macula measurement	cerebellum volume	4.80095	0.00416402	ARHGEF7; CDC42BPA; FOXN2; FOXO3; IGFBP3; KANSL1; NSF; PITPNM2
no	IgE levels	serum IgE measurement	cerebellum volume	12.1738	0.00416402	HCG27; HLA-DQA1; HLA-DQA2; HLA-DQA2; HLA-DQB1
no	Cervical cancer	cervical carcinoma	cerebellum volume	12.1738	0.00416402	HLA-DQA1; HLA-DQA2; HLA-DQB1; HLA-DRB1; HLA-DRB1
yes	Educational attainment	self reported educational attainment	nuc. accumbens volume	11.0241	0.00459437	LAT; NFATC2IP; NUPR1; SULT1A1; TUFM
no	A body shape index	BMI-adjusted waist circumference	hippocampus volume	4.11989	0.00480964	C2; CCDC71; CRHR1; CRHR1; GDF5; HLA-DRB1; HLA-DRB1; MPHOSPH9; NCKIPSD; RILPL2
no	Itch intensity from mosquito bite	mosquito bite reaction itch intensity measurement	cerebellum volume	8.19393	0.0049466	FAM167A; FOXN2; HLA-DQA1; HLA-DQA2; HLA-DQA2; HLA-DRB5
no	Glomerular filtration rate	glomerular filtration rate	cerebellum volume	6.39127	0.00495506	ATOX1; HLA-DQA1; HLA-DQA2; HLA-DRB1; HLA-DRB1; PRKAG2; ZNF436
no	Sarcoidosis (Lofgren's syndrome vs non-Lofgren's syndrome)	sarcoidosis	DLPFC volume	13.7222	0.00512581	GTF2H4; HLA-B; HLA-C; HLA-G
no	Systemic sclerosis	systemic scleroderma	cerebellum volume	6.23538	0.00557922	BLK; FAM167A; HLA-DQA1; HLA-DQA2; HLA-DQB1; HLA-DRB1; HLA-DRB1
no	Chronic lymphocytic leukemia	chronic lymphocytic leukemia	cerebellum volume	7.60865	0.00659612	HLA-DQA1; HLA-DQA2; HLA-DQB1; HLA-DRB1; HLA-DRB1; HLA-DRB5
no	Idiopathic pulmonary fibrosis	idiopathic pulmonary fibrosis	cerebellum volume	10.6521	0.00659612	DEPTOR; KANSL1; MAPT; SPPL2C
no	Hemoglobin levels	hemoglobin measurement	ant. cingulate volume	4.90564	0.00686988	EPB41L5; FTSJ3; HLA-B; HLA-C; KANSL1; LRRC37A; LRRC37A2; NSF
yes	Brain morphology (MOSTest)	brain measurement, neuroimaging measurement	amygdala volume	3.34649	0.00741682	ARL17A; ARL17A; ARL17A; GDF5; GINM1; LATS1; LRRC37A2; NCKIPSD; PLEKHM1; RAET1G; SPIRE2; VPS9D1; WDR6
yes	Extremely high intelligence	intelligence	nuc. accumbens volume	9.68788	0.00806581	CLN3; EIF3C; NUPR1; SULT1A1; TUFM
no	Appendicular lean mass	appendicular lean mass	cerebellum volume	2.30644	0.00810889	ARHGEF12; CCDC171; FADS1; FOXN2; FOXO3; HLA-DRB1; HLA-DRB1; KMT5A; LUZP1; MAPT; MMP24; NFATC4; PITPNM2; POLA2; RSPO3; SNRPC; VCAN; VMP1; WASHC3
no	Male-pattern baldness	alopecia	amygdala volume	10.3291	0.00850662	ARL17A; ARL17A; ARL17A; LRRC37A2; PLEKHM1
no	Inflammatory bowel disease	inflammatory bowel disease	putamen volume	2.55204	0.00869145	APEH; ATP2A1; CDC42SE2; DAG1; EIF3C; FAM189B; FNIP1; HLA-DRA; LY6G5B; MICA; NPIPB9; NUPR1; P4HA2; SULT1A1; SULT1A2; TNFRSF14; TUFM; VARS
yes	Subcortical volume (min-P)	neuroimaging measurement, brain volume measurement	putamen volume	3.36573	0.00869145	ABI2; ACTR1B; APEH; CAPZA1; DAG1; DSTYK; FAM189B; NEK4; RBBP5; SF3B1; STX6; TMCC2
yes	Subcortical volume (min-P)	neuroimaging measurement, brain volume measurement	cerebellum volume	3.21022	0.00900681	AKT3; AMT; CCDC71; DALRD3; KLHDC8B; LUZP1; NCKIPSD; NDUFAF3; P4HTM; QRICH1; WDR6
no	Monobrow	synophrys measurement	DLPFC volume	11.7619	0.0090414	CENPW; CRHR1; CRHR1; SYT14
no	Ulcerative colitis	ulcerative colitis	DLPFC volume	3.71988	0.0090414	ATP6V1G2; GTF2H4; HCG27; HLA-B; HLA-C; MSH5; MSH5; MST1; RFTN2; TNFRSF14
no	Red blood cell count	erythrocyte count	cerebellum volume	2.59808	0.00918434	AZGP1; CCDC78; HLA-DQA1; HLA-DQA2; HLA-DQA2; HLA-DQB1; HLA-DRB1; HLA-DRB1; KANSL1; MAPT; NPLOC4; PPIA; PRKAG2; RSPO3; SPPL2C; TAF4
no	Asthma	asthma	cerebellum volume	2.26768	0.00945002	ATP6V1G2; DDAH2; FADS1; FMNL1; HCG27; HLA-DQA1; HLA-DQA2; HLA-DQA2; HLA-DQB1; HLA-DQB2; HLA-DRB1; HLA-DRB1; HLA-DRB5; HSPA1L; LY6G5B; NMT1; PITPNM2; RPS26; SUOX; TAP1
no	Tuberculosis	tuberculosis	cerebellum volume	6.87233	0.00978655	CNOT6L; HLA-DQB1; HLA-DRB1; HLA-DRB1; HLA-DRB5
no	Mean corpuscular hemoglobin concentration	mean corpuscular hemoglobin concentration	amygdala volume	7.29112	0.0102815	ARL17A; ARL17A; ARL17A; EGFR; LRRC37A2; PFAS
no	Male-pattern baldness	androgenetic alopecia	cerebellum volume	6.65757	0.0111851	IGFBP3; KANSL1; MAPT; PLEKHM1; RSPO3
no	White blood cell count (basophil)	basophil count	ant. cingulate volume	11.5773	0.0114799	COMMD7; HCG27; HLA-B; HLA-C
no	Sarcoidosis (non-Lofgren's syndrome without extrapulmonary manifestations)	sarcoidosis	cerebellum volume	8.9702	0.0116565	HLA-DQA1; HLA-DQA2; HLA-DQA2; HLA-DQB1; HLA-DRB5
no	Body fat distribution (leg fat ratio)	body fat distribution	cerebellum volume	3.96358	0.0116565	DALRD3; HIST1H3E; MMP24; PITPNM2; QRICH1; SNRPC; VCAN; WDR6
yes	Headache	Headache	DLPFC volume	18.525	0.0118787	BTN2A2; CRHR1; CRHR1
no	IgE levels	serum IgE measurement	DLPFC volume	18.525	0.0118787	HCG27; HLA-C; HLA-G
no	Vitiligo	Vitiligo	cerebellum volume	5.21736	0.0121828	HLA-DQA1; HLA-DQA2; HLA-DRB1; HLA-DRB1; RALY; RPS26; SUOX
yes	Alcohol use disorder (total score)	alcohol use disorder measurement	ant. cingulate volume	19.7341	0.0123088	KANSL1; NSF; PLEKHM1
no	Rheumatoid arthritis	rheumatoid arthritis	cerebellum volume	3.87349	0.0129258	BLK; FADS1; FADS3; HLA-DQA1; HLA-DQA2; HLA-DQA2; HLA-DQB1; HLA-DRB1; HLA-DRB1
no	Body fat distribution (trunk fat ratio)	body fat distribution	cerebellum volume	3.87349	0.0129258	DALRD3; HIST1H3E; MMP24; PITPNM2; QRICH1; SNRPC; VCAN; WDR6
no	Hemoglobin levels	hemoglobin measurement	cerebellum volume	2.82487	0.0135215	AKIP1; FADS1; HLA-DQA1; HLA-DQA2; KANSL1; LRRC37A; LRRC37A2; MAPT; NSF; PRKAG2; RSPO3; SPPL2C; VMP1
no	Hemoglobin levels	hemoglobin measurement	DLPFC volume	3.80651	0.0137189	ARHGAP27; BICC1; FTSJ3; HLA-B; HLA-C; KANSL1; LRRC37A2; NSF; SPPL2C
no	Sum basophil neutrophil counts	neutrophil count, basophil count	nuc. accumbens volume	6.61448	0.0139353	CRHR1; CRHR1; PCDHA10; PCDHA13; PCDHA7; PCDHA8
no	Platelet count	platelet count	putamen volume	2.61306	0.0143727	AKAP10; BCL2; CAPZA1; EGFR; GATAD2A; HFE; KIAA1614; MICALL1; MYLK2; NF1; NOA1; POR; REST; TMCC2; TRABD; TSC22D4
no	Myositis	myositis	DLPFC volume	16.8409	0.014737	ATP6V1G2; HLA-B; HLA-C
yes	Mood instability	mood instability measurement	DLPFC volume	9.88	0.014737	AREL1; CRHR1; CRHR1; RPS6KL1
no	Household income (MTAG)	household income	DLPFC volume	7.01705	0.0149596	CENPW; CRHR1; CRHR1; FASTKD5; UBOX5
no	Type 1 diabetes	type 1 diabetes mellitus	cerebellum volume	4.91636	0.0155937	FAM120B; HLA-DQB1; HLA-DRB1; HLA-DRB1; MAPT; SUOX
no	Kawasaki disease	mucocutaneous lymph node syndrome	cerebellum volume	8.11589	0.0155937	BLK; FAM167A; HLA-DQB1; HLA-DQB2
no	Cold sores	susceptibility to cold sores measurement	cerebellum volume	12.7825	0.0159346	HCG27; HLA-DRB1; HLA-DRB1
no	Acute anterior uveitis (with or without ankylosing spondylitis)	anterior uveitis	cerebellum volume	12.7825	0.0159346	HLA-DQA1; HLA-DQA2; HLA-DQA2; HLA-DRB5
no	Pulse pressure	pulse pressure measurement	DLPFC volume	3.1016	0.0162656	ARL17A; ARL17A; ARL17A; ASB13; BICC1; CENPW; DNMT3B; KANSL1; MRC2; MSH5; MSH5
no	Eosinophil percentage of white cells	eosinophil percentage of leukocytes	DLPFC volume	3.60877	0.0162656	CRHR1; CRHR1; HLA-B; HLA-C; HLA-G; KANSL1; PIK3CD; SUOX; TNFRSF14
yes	General cognitive ability	intelligence	DLPFC volume	5.36957	0.0162656	ARHGAP27; BTN2A2; BTN3A2; KCNJ3; NISCH; SREBF2
no	Intake of total sugars	sugar consumption measurement	DLPFC volume	15.4375	0.0162656	CRHR1; CRHR1; RSPO2
yes	Reaction time	reaction time measurement	nuc. accumbens volume	11.6255	0.0163495	ARL17A; ARL17A; ARL17A; LRRC37A2
yes	Brain morphology (min-P)	brain measurement, neuroimaging measurement	putamen volume	3.09647	0.0168666	ABI2; ACTR1B; APEH; CAPZA1; DAG1; DSTYK; FAM189B; NEK4; RBBP5; SF3B1; STX6; TMCC2
no	Neutrophil count	neutrophil count	nuc. accumbens volume	3.65371	0.0173345	ABCC5; ATF7; CRHR1; CRHR1; LIN54; PCDHA10; PCDHA13; PCDHA7; PCDHA8; RRP12
no	Itch intensity from mosquito bite adjusted by bite size	mosquito bite reaction itch intensity measurement, mosquito bite reaction size measurement	cerebellum volume	4.73427	0.0178038	FOXN2; HLA-DQA1; HLA-DQA2; HLA-DQA2; HLA-DQB1; HLA-DQB2; HLA-DRB5
no	Creatinine levels	creatinine measurement	cerebellum volume	4.73427	0.0178038	ATOX1; HLA-DQA1; HLA-DQA2; HLA-DRB1; HLA-DRB1; MYH7B; PRKAG2
no	Plasma omega-6 polyunsaturated fatty acid levels (linoleic acid)	omega-6 polyunsaturated fatty acid measurement	nuc. accumbens volume	19.182	0.0178808	NTAN1; PDXDC1; PDXDC1
no	Alcohol consumption (drinks per week)	alcohol consumption measurement	nuc. accumbens volume	7.6119	0.0186793	ACTR1B; CRHR1; CRHR1; NUPR1; TUFM
yes	Antisaccade task score	cognitive inhibition measurement	cerebellum volume	11.6205	0.0197881	AKT3; HLA-DRB1; HLA-DRB1
yes	Neuroblastoma or malignant cutaneous melanoma	neuroblastoma, cutaneous melanoma	cerebellum volume	11.6205	0.0197881	HLA-DQA1; HLA-DQA2; HLA-DRB1; HLA-DRB1
no	Joint damage in rheumatoid arthritis	joint damage measurement	cerebellum volume	11.6205	0.0197881	HLA-DRB1; HLA-DRB1; HLA-DRB5
yes	Cortical surface area	cortical surface area measurement	cerebellum volume	11.6205	0.0197881	FOXO3; NSF; RSPO3
no	Household income	household income	DLPFC volume	14.25	0.0203007	FASTKD5; KANSL1; UBOX5
yes	Brain morphology (min-P)	brain measurement, neuroimaging measurement	nuc. accumbens volume	3.8364	0.0203219	ACTR1B; BANK1; CCDC17; HTR1D; STX6; TIE1; WDR12; WDR6; ZIC4
no	Hip circumference adjusted for BMI	BMI-adjusted hip circumference	DLPFC volume	2.42474	0.0206384	BBS7; BTN2A2; BTN3A2; CENPW; CRHR1; CRHR1; HCG27; HLA-B; HLA-C; HLA-G; MAP1LC3A; MSH5; MSH5; RSPO2; TMEM165
no	White blood cell count (basophil)	basophil count	DLPFC volume	8.51724	0.0206384	COMMD7; HCG27; HLA-B; HLA-C
no	Plasma omega-6 polyunsaturated fatty acid levels (arachidonic acid)	omega-6 polyunsaturated fatty acid measurement	nuc. accumbens volume	17.4382	0.0206614	NTAN1; PDXDC1; PDXDC1
no	Hand grip strength	grip strength measurement	cerebellum volume	3.92446	0.0207573	HLA-DQA1; HLA-DQA2; HLA-DRB1; HLA-DRB1; HLA-DRB5; KANSL1; PGPEP1; SPPL2C
no	Male-pattern baldness	androgenetic alopecia	DLPFC volume	8.23333	0.0223433	CENPW; KANSL1; PLEKHM1; RSPO2
no	Primary sclerosing cholangitis	sclerosing cholangitis	DLPFC volume	13.2321	0.0223433	HLA-B; MST1; TNFRSF14
yes	Feeling nervous	feeling nervous measurement	DLPFC volume	13.2321	0.0223433	CENPW; HLA-C; NEK4
yes	Autism spectrum disorder or schizophrenia	autism spectrum disorder, schizophrenia	putamen volume	2.48712	0.02237	HFE; HIST1H1C; HIST1H2AC; HIST1H2BD; HLA-DRA; HLA-G; LY6G5B; MICA; NEK4; RFT1; SF3B1; SRR; VARS; VARS2; ZNF184; ZNF391
no	Body mass index (age <50)	body mass index	cerebellum volume	7.10141	0.0227604	AKIP1; DNAJC27-AS1; TMEM9B; TMEM9B-AS1
no	Parental longevity (combined parental attained age, Martingale residuals)	parental longevity	hippocampus volume	16.3766	0.0236513	EPHX2; HLA-DRB1; HLA-DRB1
no	Psoriasis	psoriasis	DLPFC volume	5.9375	0.0236558	BBS7; HCG27; HLA-B; HLA-C; RPS26
yes	Cortical thickness (MOSTest)	cortical thickness, neuroimaging measurement	putamen volume	3.62868	0.0238302	ABI2; ACTR1B; CAPZA1; DSTYK; FAM189B; RBBP5; SF3B1; STX6; TMCC2
no	Meat-related diet	diet measurement	putamen volume	6.67343	0.0238302	DSTYK; HIST1H2AC; HIST1H2BD; RBBP5; TMCC2
no	Sarcoidosis (Lofgren's syndrome vs non-Lofgren's syndrome)	sarcoidosis	putamen volume	9.10727	0.0238302	HLA-DRA; HLA-G; VARS; ZNF184
no	Estimated glomerular filtration rate	glomerular filtration rate	ant. cingulate volume	3.57815	0.0239825	DAG1; EPB41L5; FOXO3; HLA-C; ITIH4; MUC1; MUC4; SFMBT1; TFDP2
no	Response to hepatitis B vaccine	response to vaccine	cerebellum volume	10.6521	0.0246817	HLA-DQA1; HLA-DQA2; HLA-DQA2; HLA-DQB1
no	High density lipoprotein cholesterol levels	high density lipoprotein cholesterol measurement	cerebellum volume	3.77543	0.0246817	FADS1; HLA-DQA1; HLA-DQA2; HLA-DRB1; HLA-DRB1; HLA-DRB5; KMT5A; RSPO3
no	Alanine aminotransferase levels	serum alanine aminotransferase measurement	cerebellum volume	2.87895	0.0246817	FSCN2; HLA-DQA1; HLA-DQA2; HLA-DRB1; HLA-DRB1; KMT5A; MAP1LC3A; MYH7B; RSPO3; SOX7; SREBF2
yes	Tourette syndrome	Tourette syndrome	cerebellum volume	4.33306	0.0246817	AP3B2; CPEB1; GOLGA6L9; OGFOD2; PITPNM2; TANC1
no	Systolic blood pressure	systolic blood pressure	DLPFC volume	2.68478	0.0248234	AGT; ARL17A; ARL17A; ARL17A; CENPW; CTNNB1; HLA-B; KANSL1; MRC2; MSH5; MSH5; TMEM165
no	Asthma (adult onset)	adult onset asthma	ant. cingulate volume	9.04478	0.0257932	HLA-B; HLA-C; RPS26; SUOX
no	Idiopathic pulmonary fibrosis	idiopathic pulmonary fibrosis	nuc. accumbens volume	15.985	0.0259396	CRHR1; CRHR1; GOSR2
no	Hip circumference adjusted for BMI	BMI-adjusted hip circumference	hippocampus volume	2.59065	0.0260513	C2; CBFA2T2; CRHR1; CRHR1; CYP21A2; CYP21A2; EPB41L1; GDF5; HLA-DRB1; HLA-DRB1; MAP1LC3A; MPHOSPH9; RILPL2; UQCC1
no	Mean corpuscular hemoglobin concentration	mean corpuscular hemoglobin concentration	hippocampus volume	5.31132	0.0264617	ARL17A; ARL17A; ARL17A; EGFR; LRRC37A2; PFAS
yes	Parkinson's disease	Parkinson disease	ant. cingulate volume	5.16844	0.0265936	CTSB; ITIH4; KANSL1; NSF; OGFOD2; PLEKHM1
no	Crohn's disease	Crohn's disease	caudate volume	2.88246	0.0271234	ATP2A1; CDC42SE2; DAG1; EIF3C; LAT; LYRM7; MST1; NPIPB6; NPIPB9; NUPR1; RAP1A; SULT1A1; SULT1A2; TUFM
yes	Subcortical volume (MOSTest)	neuroimaging measurement, brain volume measurement	hippocampus volume	3.17992	0.0310773	CCDC71; GINM1; ITIH4; NCKIPSD; NUP43; P4HTM; RAET1G; SF3B1; SLC45A3; WDR6
yes	Asthma and major depressive disorder	asthma, unipolar depression	ant. cingulate volume	8.26951	0.0330888	HCG27; HLA-B; HLA-C; PSORS1C2
no	Waist circumference adjusted for body mass index	BMI-adjusted waist circumference	ant. cingulate volume	3.06603	0.0330888	BTN3A2; CTSB; DAG1; HLA-B; ITIH4; MAPKBP1; NEK4; OGFOD2; SBNO1; SF3B1
no	Optic disc size	optic disc size measurement	cerebellum volume	4.84187	0.0340213	BMP4; CDC42BPA; NPLOC4; RSPO3; VCAN
no	Takayasu arteritis	Takayasu arteritis	cerebellum volume	4.84187	0.0340213	HCG27; HLA-DQA1; HLA-DQA2; HLA-DQB1; HLA-DRB1; HLA-DRB1
no	Waist circumference	waist circumference	putamen volume	4.23346	0.0352511	ATP2A1; BDNF-AS; CCND2; FTO; PDXDC1; PDXDC1; RNF185
yes	Subcortical volume (min-P)	neuroimaging measurement, brain volume measurement	hippocampus volume	4.20683	0.0357963	CCDC71; ITIH4; NCKIPSD; P4HTM; SF3B1; SLC45A3; WDR6
yes	Alcohol use disorder (total score)	alcohol use disorder measurement	hippocampus volume	13.1013	0.0370371	CRHR1; CRHR1; PLEKHM1
no	Hip circumference	hip circumference	ant. cingulate volume	7.82251	0.0374825	BTN3A2; PLEKHM1; SFMBT1; TFDP2
no	Pulse pressure	pulse pressure measurement	cerebellum volume	2.15921	0.0380395	AFAP1; ARL17A; ARL17A; ARL17A; BLK; DEPTOR; DIP2A; ERAL1; FOXO3; IGFBP3; KANSL1; NMT1; PRKAG2; RSPO3; VMP1
no	Vitiligo	Vitiligo	ant. cingulate volume	7.61665	0.039321	HLA-B; HLA-C; RPS26; SUOX
no	Non-albumin protein levels	serum non-albumin protein measurement	ant. cingulate volume	12.0597	0.039321	HLA-B; HLA-C; NPLOC4
no	Asthma (adult onset)	adult onset asthma	cerebellum volume	4.63135	0.0403725	FADS1; FADS3; HLA-DQA1; HLA-DQA2; RPS26; SUOX
no	Asthma (adult onset)	adult onset asthma	DLPFC volume	6.86111	0.0403934	HLA-B; HLA-C; RPS26; SUOX
no	Mean corpuscular hemoglobin concentration	mean corpuscular hemoglobin concentration	DLPFC volume	4.25862	0.0418148	ARL17A; ARL17A; ARL17A; EGFR; HLA-B; LRRC37A2
yes	Feeling nervous	feeling nervous measurement	putamen volume	7.74118	0.0420146	CENPW; NEK4; NF1; ZNF391
no	Weight	body weight	putamen volume	4.0439	0.0423926	ARHGEF7; ATP2A1; BDNF-AS; FTO; MICA; PDXDC1; PDXDC1
no	Asthma (adult onset)	adult onset asthma	putamen volume	5.69204	0.0423926	ERBB3; LAYN; MICA; RPS26; SUOX
yes	Alzheimer's disease in APOE e4- carriers	Alzheimer disease	DLPFC volume	10.2917	0.0424802	CRHR1; CRHR1; KANSL1
no	Glycated hemoglobin levels	HbA1c measurement	cerebellum volume	3.81568	0.0428247	ERAL1; FADS1; FADS3; FOXN2; HLA-DQA1; HLA-DQA2; HLA-DQA2
no	Primary sclerosing cholangitis	sclerosing cholangitis	cerebellum volume	8.52169	0.0428247	HLA-DQA1; HLA-DQA2; HLA-DRB1; HLA-DRB1
no	Asthma (moderate or severe)	asthma	cerebellum volume	8.52169	0.0428247	HLA-DQA1; HLA-DQA2; HLA-DQB1; RPS26
no	Mild influenza (H1N1) infection	influenza A (H1N1)	cerebellum volume	8.52169	0.0428247	ABCF1; HLA-DQA1; HLA-DQA2; HLA-DQA2
no	Ulcerative colitis	ulcerative colitis	ant. cingulate volume	3.86647	0.0431117	DAG1; HCG27; HLA-B; HLA-C; ITIH4; MRPL20; PSORS1C2
no	Asthma (childhood onset)	childhood onset asthma	cerebellum volume	3.01653	0.0444584	ATP6V1G2; DDAH2; HCG27; HLA-DQA1; HLA-DQA2; HSPA1L; LY6G5B; PITPNM2; SUOX
yes	Subcortical volume (MOSTest)	neuroimaging measurement, brain volume measurement	DLPFC volume	2.7567	0.0468564	ACTR1B; BTN2A2; BTN3A2; CENPW; HEY2; MST1; NEK4; RFTN2; SMARCAL1; TMEM165
no	Childhood ear infection	susceptibility to childhood ear infection measurement	DLPFC volume	9.75	0.0477358	HCG27; HLA-C; HLA-G
no	Estimated glomerular filtration rate	glomerular filtration rate	cerebellum volume	2.15349	0.0479904	BLK; BMP4; CHP1; DEPTOR; FOXO3; HLA-DQA1; HLA-DQA2; HLA-DRB1; HLA-DRB1; MYH7B; PRKAG2; RALY; TANC1; TRIM32; ZNF436
no	Atopic dermatitis	atopic eczema	cerebellum volume	5.49786	0.0479904	HLA-DQA1; HLA-DQA2; HLA-DRB1; HLA-DRB1; PUS10
yes	Neurofibrillary tangles	neurofibrillary tangles measurement	cerebellum volume	7.98908	0.0479904	BLK; HLA-DRB1; HLA-DRB1
no	Household income	household income	cerebellum volume	7.98908	0.0479904	KANSL1; MAPT; UBOX5-AS1
no	Knee osteoarthritis	osteoarthritis, knee	cerebellum volume	7.98908	0.0479904	HLA-DQA1; HLA-DQA2; HLA-DQA2; HLA-DQB1
no	Type 1 diabetes (age at diagnosis)	age at diagnosis, type 1 diabetes mellitus	cerebellum volume	7.98908	0.0479904	HLA-DQA1; HLA-DQA2; HLA-DQA2; HLA-DQB1
no	Copper levels	blood copper measurement	nuc. accumbens volume	12.788	0.0494915	NPIPB9; PDXDC1; PDXDC1
no	Hypothyroidism	hypothyroidism	ant. cingulate volume	10.8537	0.0499193	HLA-B; HLA-C; RPS26
yes	Cognitive ability, years of educational attainment or schizophrenia (pleiotropy)	schizophrenia, intelligence, self reported educational attainment	ant. cingulate volume	6.89126	0.0499193	FOXO3; RBM23; RPS26; SF3B1
yes	Schizophrenia	schizophrenia	putamen volume	2.16447	0.0507158	AKAP10; CILP2; GATAD2A; HAPLN4; HARS; HFE; IK; NEK4; PCDHA10; PCDHA4; PCDHA8; RFT1; SF3B1; SRR; WDR55; ZMAT2; ZNF184
no	Prostate cancer	prostate carcinoma	cerebellum volume	2.68165	0.0528775	FOXO3; HLA-DQA1; HLA-DQA2; HLA-DQB1; HLA-DRB1; HLA-DRB1; HLA-DRB5; LINC00222; PPT2; PPT2
no	Perceived unattractiveness to mosquitoes	perceived unattractiveness to mosquitos measurement	putamen volume	10.5561	0.0546504	CDC42SE2; HLA-DRA; MICA
no	Pubertal anthropometrics	puberty, height growth measurement	putamen volume	10.5561	0.0546504	HLA-DRA; MICA; VARS2
no	Type 2 diabetes	type 2 diabetes mellitus	putamen volume	2.34581	0.0546504	ATP2A1; BCL2; CCND2; CENPW; CILP2; COMMD7; DSTYK; FTO; GATAD2A; NF1; PTGFRN; RFT1; SFI1; SRR
no	Body fat distribution (arm fat ratio)	body fat distribution	putamen volume	4.30065	0.0546504	ATP2A1; FTO; NUPR1; SULT1A1; SULT1A2; TUFM
no	Colorectal cancer or advanced adenoma	colorectal adenoma, obsolete_colorectal cancer	cerebellum volume	5.16466	0.0577084	BMP4; FADS1; MAP1LC3A; SNHG15
no	Lung function (FEV1)	forced expiratory volume	cerebellum volume	5.16466	0.0577084	HLA-DQA1; HLA-DQA2; HLA-DQA2; HLA-DQB1; KANSL1
no	Vitiligo	Vitiligo	DLPFC volume	6.02439	0.0584929	HLA-B; HLA-C; RPS26; SUOX
no	Bitter alcoholic beverage consumption	bitter alcoholic beverage consumption measurement	nuc. accumbens volume	7.52235	0.0585493	ACTR1B; SIX3-AS1; SYT14; TMEM161B-AS1
yes	Cortical surface area (MOSTest)	cortical surface area measurement, neuroimaging measurement	nuc. accumbens volume	3.17934	0.06109	ACTR1B; BANK1; CCDC17; HTR1D; STX6; TIE1; WDR12; WDR6; ZIC4
no	Non-albumin protein levels	serum non-albumin protein measurement	DLPFC volume	8.82143	0.0613909	HLA-B; HLA-C; HLA-G
no	Joint mobility (Beighton score)	joint hypermobility measurement	hippocampus volume	10.9177	0.0615897	CRHR1; CRHR1; GDF5
no	Psoriasis	psoriasis	ant. cingulate volume	6.43184	0.0621617	HCG27; HLA-B; HLA-C; RPS26
no	Mean corpuscular hemoglobin concentration	mean corpuscular hemoglobin concentration	ant. cingulate volume	4.88907	0.0621617	ARL17A; ARL17A; ARL17A; HLA-B; LRRC37A2
no	Hip circumference	hip circumference	putamen volume	4.14706	0.062526	ATP2A1; BDNF-AS; FTO; NF1; PDXDC1; PDXDC1
no	Itch intensity from mosquito bite	mosquito bite reaction itch intensity measurement	putamen volume	6.45098	0.062526	CDC42SE2; FNIP1; HLA-DRA; RUNX2
no	Allergic disease (asthma, hay fever or eczema)	allergic disease	DLPFC volume	4.54044	0.0634934	ARHGAP27; HLA-B; SUOX; TICAM2; TNFRSF14
no	Lung adenocarcinoma	lung adenocarcinoma	hippocampus volume	6.7186	0.0666968	EPHX2; GALK2; HLA-DRB1; HLA-DRB1
yes	Brain morphology (min-P)	brain measurement, neuroimaging measurement	hippocampus volume	3.66835	0.0666968	CCDC71; ITIH4; NCKIPSD; P4HTM; SF3B1; SLC45A3; WDR6
no	Systemic lupus erythematosus	systemic lupus erythematosus	cerebellum volume	2.42093	0.067051	BLK; FAM167A; HLA-DQA1; HLA-DQA2; HLA-DQA2; HLA-DQB1; HLA-DRB1; HLA-DRB1; PGPEP1; SLC35G5; SNRPC
yes	Schizophrenia	schizophrenia	DLPFC volume	2.40869	0.0741358	BTN2A2; BTN3A2; CRHR1; CRHR1; GTF2H4; HLA-B; MECR; NEK4; NISCH; RFTN2; SREBF2
no	Cataracts	cataract	cerebellum volume	6.72765	0.0741853	BMP4; IGFBP3; NPLOC4
no	Juvenile idiopathic arthritis (oligoarticular or rheumatoid factor-negative polyarticular)	systemic juvenile idiopathic arthritis, polyarticular juvenile idiopathic arthritis, rheumatoid factor negative, oligoarticular juvenile idiopathic arthritis	cerebellum volume	6.72765	0.0741853	HLA-DQA1; HLA-DQA2; HLA-DQA2; HLA-DQB1
yes	Alcohol use disorder (total score)	alcohol use disorder measurement	nuc. accumbens volume	10.6567	0.0754926	CRHR1; CRHR1; PLEKHM1
no	Hemoglobin levels	hemoglobin measurement	nuc. accumbens volume	3.32156	0.0766309	ARHGAP27; GOSR2; LRRC37A; LRRC37A2; MC1R; NYAP1; TIE1; ZCWPW1
no	Mean corpuscular hemoglobin concentration	mean corpuscular hemoglobin concentration	cerebellum volume	2.92411	0.0777047	ARL17A; ARL17A; ARL17A; FADS1; LRRC37A2; PSMB5; SOX7
no	Red cell distribution width	red blood cell distribution width	putamen volume	2.40658	0.0804495	ATOX1; CILP2; DSTYK; FTO; GATAD2A; HEATR3; HFE; MTMR2; PILRA; SHBG; TMCC2; ZCWPW1
yes	Brain morphology (min-P)	brain measurement, neuroimaging measurement	ant. cingulate volume	3.80833	0.081362	DAG1; ITIH4; MUC1; NEK4; SF3B1; TFDP2
no	Macular thickness	macula measurement	ant. cingulate volume	5.78866	0.081362	FOXO3; KANSL1; NSF; TSPAN10
no	Asthma (childhood onset)	childhood onset asthma	ant. cingulate volume	4.46656	0.081362	HCG27; HLA-B; HLA-C; PSORS1C2; SUOX
no	Inflammatory bowel disease	inflammatory bowel disease	ant. cingulate volume	2.96854	0.081362	DAG1; DNMT3B; HCG27; HLA-B; HLA-C; MRPL20; MUC1; PSORS1C2
yes	Subcortical volume (MOSTest)	neuroimaging measurement, brain volume measurement	ant. cingulate volume	2.9534	0.081362	BTN3A2; DAG1; FOXO3; ITIH4; MUC1; NEK4; SF3B1; TFDP2
no	Takayasu arteritis	Takayasu arteritis	ant. cingulate volume	8.34902	0.081362	HCG27; HLA-B; HLA-C
no	Macular thickness	macula measurement	DLPFC volume	5.36957	0.0818161	KANSL1; NSF; RSPO2; TSPAN10
yes	Schizophrenia	schizophrenia	caudate volume	2.45138	0.0819356	CALHM2; CDIP1; CNNM2; CORO7; INA; NT5C2; PCDHA10; PCDHA4; PCDHA8; PCGF6; SP4; SRR; TMCO6; WDR55; ZMAT2
yes	Pursuit maintenance gain	pursuit maintenance gain measurement	cerebellum volume	4.60632	0.0820189	GIGYF1; HLA-DQB2; SLC43A3; TMEM41B
no	Red cell distribution width	red blood cell distribution width	cerebellum volume	2.22129	0.0820189	ARL17A; ARL17A; ARL17A; ATOX1; ERAL1; FADS1; KANSL1; NPLOC4; PATZ1; PSMB5; RALY
no	Primary biliary cirrhosis	primary biliary cirrhosis	nuc. accumbens volume	10.0958	0.0820714	CRHR1; CRHR1; DDX6
yes	Parkinson's disease or first degree relation to individual with Parkinson's disease	Parkinson disease	hippocampus volume	6.2387	0.0838095	CHRNB1; CRHR1; CRHR1; GPNMB
no	Gastroesophageal reflux disease	gastroesophageal reflux disease	cerebellum volume	4.4851	0.0887573	PGPEP1; SNRK; SUOX; VCAN
no	Prostate cancer	prostate carcinoma	hippocampus volume	3.93038	0.0888854	C2; CYP21A2; CYP21A2; HLA-DRB1; HLA-DRB1; UCKL1
yes	Educational attainment	self reported educational attainment	amygdala volume	13.0473	0.0890973	CYHR1; FNIP2; MFSD3
no	Resting heart rate	resting heart rate	cerebellum volume	3.61088	0.0916114	FADS1; GIGYF1; KLHDC8B; QRICH1; TANC1
no	Ulcerative colitis	ulcerative colitis	putamen volume	2.47538	0.0917044	APEH; CDC42SE2; DAG1; FNIP1; HLA-DRA; LY6G5B; MICA; P4HA2; TNFRSF14; VARS; VARS2
no	Hypothyroidism	hypothyroidism	DLPFC volume	7.41	0.0919452	HLA-B; HLA-C; RPS26
no	Systemic lupus erythematosus	systemic lupus erythematosus	DLPFC volume	3.0875	0.0919452	ARHGAP27; HEATR3; HLA-B; HLA-C; KCNJ3; MSH5; MSH5
no	Automobile speeding propensity	risk-taking behaviour	cerebellum volume	6.08692	0.0928775	HLA-DQB1; HLA-DRB5; KANSL1
yes	Intelligence (MTAG)	intelligence	nuc. accumbens volume	4.03832	0.0940357	BANK1; CLN3; NUPR1; SCMH1; SULT1A1; SUOX
no	Copper levels	blood copper measurement	putamen volume	8.29412	0.0943138	NPIPB9; PDXDC1; PDXDC1
no	Body mass index x sex x age interaction (4df test)	sex interaction measurement, body mass index, age at assessment	cerebellum volume	4.3701	0.0944342	AKIP1; DNAJC27-AS1; TMEM9B; TMEM9B-AS1
yes	Glaucoma (primary open-angle)	open-angle glaucoma	cerebellum volume	3.5507	0.0953941	AFAP1; ARHGEF12; FAM120B; MAPT; PRKAG2
yes	Cortical thickness (MOSTest)	cortical thickness, neuroimaging measurement	nuc. accumbens volume	3.99625	0.0956426	ACTR1B; CCDC17; HTR1D; STX6; TIE1; WDR12
no	Waist circumference	waist circumference	caudate volume	4.82732	0.0981289	ATP2A1; BDNF-AS; GPRC5B; PDXDC1; PDXDC1; RNF185
yes	Left-handedness	handedness	nuc. accumbens volume	9.13429	0.0991123	CRHR1; CRHR1; TMEM161B-AS1
no	Triglycerides	triglyceride measurement	putamen volume	3.68627	0.100118	BCL2; CILP2; DSTYK; FTO; PDXDC1; PDXDC1
no	Sum basophil neutrophil counts	neutrophil count, basophil count	hippocampus volume	5.82278	0.100344	CRHR1; CRHR1; PCDHA10; ZNF786
no	Idiopathic dilated cardiomyopathy	idiopathic dilated cardiomyopathy	cerebellum volume	5.81024	0.10191	FAM120B; RALY; VMP1
no	Non-albumin protein levels	serum non-albumin protein measurement	cerebellum volume	5.81024	0.10191	BLK; FAM167A; NPLOC4
no	HDL cholesterol levels	high density lipoprotein cholesterol measurement	cerebellum volume	2.0452	0.102826	FADS1; FADS3; FOXN2; HCG27; HLA-DQB1; HLA-DRB5; MAPT; MMP24; RALY; RSPO3; SOX7; VCAN
no	Vitiligo	Vitiligo	nuc. accumbens volume	5.94791	0.103833	DDX6; MC1R; RPS26; SUOX
yes	Cognitive ability, years of educational attainment or schizophrenia (pleiotropy)	schizophrenia, intelligence, self reported educational attainment	putamen volume	3.62868	0.104395	CYHR1; PDXDC1; PDXDC1; RAP1A; RPS26; SF3B1
no	Body fat percentage	body fat percentage	putamen volume	7.74118	0.104395	FTO; SULT1A2; TUFM
no	Caffeine consumption from coffee or tea	coffee consumption measurement, tea consumption measurement	putamen volume	7.74118	0.104395	CENPW; POR; STYXL1
yes	Asthma and major depressive disorder	asthma, unipolar depression	putamen volume	4.20716	0.104742	LY6G5B; MICA; VARS; ZNF184; ZNF391
no	Height	body height	ant. cingulate volume	2.30707	0.105596	ARL17A; ARL17A; ARL17A; COMMD7; FOXO3; HLA-B; HLA-C; NEK4; PSORS1C2; SBNO1; SFMBT1
no	Mean corpuscular hemoglobin	mean corpuscular hemoglobin	ant. cingulate volume	3.06974	0.105596	HCG27; HLA-B; HLA-C; KANSL1; NPLOC4; SP1; TFDP2
no	Pediatric autoimmune diseases	autoimmune thyroid disease, systemic lupus erythematosus, type 1 diabetes mellitus, ankylosing spondylitis, psoriasis, common variable immunodeficiency, celiac disease, ulcerative colitis, Crohn's disease, autoimmune disease, juvenile idiopathic arthritis	ant. cingulate volume	14.4716	0.105596	DAG1; SUOX
no	Myositis	myositis	ant. cingulate volume	14.4716	0.105596	HLA-B; HLA-C
no	Serum albumin levels	serum albumin measurement	ant. cingulate volume	14.4716	0.105596	HLA-B; HLA-C
no	Mitochondrial heteroplasmy measurement	mitochondrial heteroplasmy measurement	ant. cingulate volume	14.4716	0.105596	MRPL43; TWNK
yes	Intelligence	intelligence	nuc. accumbens volume	8.71909	0.106379	NPIPB9; SCMH1; TUFM
no	Eosinophil percentage of white cells	eosinophil percentage of leukocytes	putamen volume	2.63904	0.110444	BCL2; HLA-DRA; HLA-G; MICA; POR; RUNX2; SUOX; TNFRSF14; TRABD
yes	Cortical surface area (min-P)	cortical surface area measurement, neuroimaging measurement	putamen volume	3.11427	0.110444	ACTR1B; CAPZA1; DSTYK; FAM189B; RBBP5; STX6; TMCC2
no	Hip index	BMI-adjusted hip circumference	cerebellum volume	2.47005	0.111158	ANKS1A; CLIP1; LINC00476; NMT1; PITPNM2; RSPO3; SRD5A3-AS1; TMEM165
no	Gastroesophageal reflux disease	gastroesophageal reflux disease	DLPFC volume	6.86111	0.112148	HCG11; HLA-B; SUOX
no	Clozapine-induced agranulocytosis	Drug-induced agranulocytosis, response to clozapine	hippocampus volume	8.18829	0.114433	CALR; DAND5; FARSA
no	Asthma	asthma	DLPFC volume	2.23438	0.116688	ARHGAP27; ATP6V1G2; BBS7; BTN3A2; HCG27; HLA-B; HLA-C; MSH5; MSH5; RPS26; SUOX
no	Crohn's disease	Crohn's disease	nuc. accumbens volume	2.56787	0.118966	BANK1; CLN3; EIF3C; LAT; NPIPB6; NPIPB9; NUPR1; SULT1A1; TUFM; WDR6
no	Albumin-globulin ratio	albumin:globulin ratio measurement	ant. cingulate volume	13.156	0.119575	HLA-B; HLA-C
no	Processed meat consumption	diet measurement	ant. cingulate volume	13.156	0.119575	CTSB; SLC35G5
no	Psoriasis vulgaris	psoriasis vulgaris	ant. cingulate volume	13.156	0.119575	HLA-B; HLA-C
no	Diastolic blood pressure	diastolic blood pressure	cerebellum volume	1.99727	0.119801	BLK; CDC42BPA; CNOT2; CYB561; HCG27; HLA-DQB1; IGFBP3; NFATC4; PRKAG2; RSPO3; SLC5A5; SNX31
no	Allergic disease (asthma, hay fever or eczema)	allergic disease	putamen volume	3.41522	0.122587	LAYN; MICA; SULT1A1; SUOX; TICAM2; TNFRSF14
no	Menarche (age at onset)	age at menarche	cerebellum volume	2.87248	0.123866	AKT3; ARHGEF7; GPRC5B; KLHDC8B; RSPO3; WDR6
yes	Glaucoma	glaucoma	cerebellum volume	5.32605	0.123866	AFAP1; ARHGEF12; PRKAG2
no	Tonsillectomy	tonsillectomy risk measurement	hippocampus volume	7.86076	0.124473	HLA-DRB1; HLA-DRB1; MAPK3
no	Crohn's disease	Crohn's disease	hippocampus volume	2.86366	0.12483	CCDC71; EIF3C; EPHX2; HLA-DRB1; HLA-DRB1; NCKIPSD; P4HTM; WDR6
yes	Subcortical volume (min-P)	neuroimaging measurement, brain volume measurement	nuc. accumbens volume	3.22	0.124972	ACTR1B; CCDC17; HTR1D; STX6; TIE1; WDR12; WDR6
no	Monobrow	synophrys measurement	nuc. accumbens volume	7.9925	0.124972	CRHR1; CRHR1; SYT14
no	Red blood cell count	erythrocyte count	ant. cingulate volume	2.87788	0.125211	EPB41L5; HLA-B; HLA-C; ITGA1; KANSL1; NPLOC4; SP1
no	Eosinophil counts	eosinophil count	DLPFC volume	2.88167	0.125211	CRHR1; CRHR1; HLA-B; KANSL1; PIK3CD; SUOX; TNFRSF14
yes	Neuroticism	neuroticism measurement	ant. cingulate volume	6.38455	0.126956	KANSL1; MED19; PLEKHM1
yes	Leprosy	leprosy	ant. cingulate volume	12.0597	0.126956	CTSB; HLA-C
no	IgE levels	serum IgE measurement	ant. cingulate volume	12.0597	0.126956	HCG27; HLA-C
no	Cervical cancer	cervical carcinoma	ant. cingulate volume	12.0597	0.126956	HLA-B; HLA-C
no	Reticulocyte count	reticulocyte count	ant. cingulate volume	3.14601	0.126956	FOXO3; HLA-C; ITGA1; KANSL1; MED19; SP1
no	Household income (MTAG)	household income	ant. cingulate volume	6.20213	0.128472	FASTKD5; UBOX5; UBOX5-AS1
no	Squamous cell lung carcinoma	squamous cell lung carcinoma	ant. cingulate volume	6.20213	0.128472	BTN3A2; HCG27; HLA-C
no	Lung cancer	lung carcinoma	DLPFC volume	3.6756	0.132427	HCG27; HLA-C; HLA-G; MSH5; MSH5
yes	Cortical surface area (MOSTest)	cortical surface area measurement, neuroimaging measurement	ant. cingulate volume	3.07907	0.132555	DAG1; ITIH4; MUC1; NEK4; SF3B1; TFDP2
yes	Cortical surface area (MOSTest)	cortical surface area measurement, neuroimaging measurement	hippocampus volume	3.09827	0.133119	CCDC71; ITIH4; NCKIPSD; P4HTM; SF3B1; SLC45A3; WDR6
no	Allergic disease (asthma, hay fever or eczema)	allergic disease	nuc. accumbens volume	4.20658	0.133531	ARHGAP27; DDX6; LAT; SULT1A1; SUOX
yes	Anorexia nervosa	anorexia nervosa	ant. cingulate volume	11.132	0.135209	RPS26; SUOX
yes	Subcortical volume (min-P)	neuroimaging measurement, brain volume measurement	ant. cingulate volume	3.51253	0.135209	DAG1; ITIH4; MUC1; NEK4; SF3B1
no	Household income (MTAG)	household income	cerebellum volume	3.17973	0.137971	MAPT; NOP14-AS1; PITPNM2; PPP2R2D; UBOX5-AS1
no	Lung function (FEV1)	forced expiratory volume	DLPFC volume	6.175	0.140133	CRHR1; CRHR1; KANSL1
no	Allergic disease (asthma, hay fever or eczema)	asthma, allergic disease	cerebellum volume	3.78742	0.140544	CHP1; HLA-DQA1; HLA-DQA2; RPS26; SUOX
no	High light scatter reticulocyte count	reticulocyte count	ant. cingulate volume	2.97363	0.140653	C20orf194; FOXO3; ITGA1; KANSL1; NEK4; SP1
yes	Parkinson's disease or first degree relation to individual with Parkinson's disease	Parkinson disease	ant. cingulate volume	5.71249	0.140653	CTSB; KANSL1; NSF
no	Pulse pressure	pulse pressure measurement	ant. cingulate volume	2.66583	0.140653	ARL17A; ARL17A; ARL17A; DNMT3B; FOXO3; ITGA1; KANSL1
no	Sarcoidosis (Lofgren's syndrome vs non-Lofgren's syndrome)	sarcoidosis	ant. cingulate volume	10.3369	0.140653	HLA-B; HLA-C
yes	Feeling nervous	feeling nervous measurement	ant. cingulate volume	10.3369	0.140653	HLA-C; NEK4
no	Allergy	allergic disease	ant. cingulate volume	10.3369	0.140653	CDK2AP1; SBNO1
no	Lung function (FVC)	vital capacity	DLPFC volume	4.41071	0.14119	CENPW; CRHR1; CRHR1; KANSL1
no	Daytime nap	daytime rest measurement	hippocampus volume	5.03895	0.143502	CRHR1; CRHR1; GKAP1; PLEKHM1
yes	Polymyositis	polymyositis	cerebellum volume	8.52169	0.144479	BLK; FAM167A
no	Low hand grip strength (60 years and older) (EWGSOP)	grip strength measurement	cerebellum volume	8.52169	0.144479	HLA-DRB1; HLA-DRB1
no	Coffee consumption (cups per day)	cups of coffee per day measurement	cerebellum volume	8.52169	0.144479	HLA-DQA1; HLA-DQA2; HLA-DQA2
no	Coronary heart disease	coronary artery disease	nuc. accumbens volume	7.37769	0.145458	SNF8; UBE2Z; WDR12
yes	Neuroticism	neuroticism measurement	nuc. accumbens volume	5.1152	0.145458	ARHGAP27; CRHR1; CRHR1; PLEKHM1
yes	Tourette syndrome	Tourette syndrome	ant. cingulate volume	5.56602	0.145554	CDK2AP1; OGFOD2; SBNO1
yes	Anorexia nervosa	anorexia nervosa	cerebellum volume	4.91636	0.146227	NCKIPSD; RPS26; SUOX
no	Asthma or allergic disease (pleiotropy)	asthma, allergic disease	putamen volume	3.79469	0.147864	ERBB3; LAYN; P4HA2; RPS26; SUOX
no	Low density lipoprotein cholesterol levels	low density lipoprotein cholesterol measurement	putamen volume	2.66937	0.148107	ABHD12; CCND2; CILP2; HAPLN4; HFE; NF1; POR; SPTY2D1
no	Pulse pressure x alcohol consumption interaction (2df test)	pulse pressure measurement, alcohol drinking	putamen volume	6.45098	0.151109	ERCC6; ERCC6; FTO
no	Chronic obstructive pulmonary disease or high blood pressure (pleiotropy)	blood pressure, chronic obstructive pulmonary disease	hippocampus volume	7.01854	0.151968	INO80E; KIF3B; NOL4L
no	Lymphoma	lymphoma	hippocampus volume	13.1013	0.15304	HLA-DRB1; HLA-DRB1
yes	Neuroblastoma or malignant cutaneous melanoma	neuroblastoma, cutaneous melanoma	hippocampus volume	13.1013	0.15304	HLA-DRB1; HLA-DRB1
no	Peanut allergy	peanut allergy measurement	hippocampus volume	13.1013	0.15304	HLA-DRB1; HLA-DRB1
no	Red blood cell traits	mean corpuscular hemoglobin	hippocampus volume	13.1013	0.15304	CALR; FARSA
no	Serum uric acid levels	uric acid measurement	ant. cingulate volume	5.42687	0.15343	MUC1; PSORS1C2; SFMBT1
no	Bitter alcoholic beverage consumption	bitter alcoholic beverage consumption measurement	putamen volume	4.55363	0.155089	ACTR1B; BDNF-AS; NF1; TMEM161B-AS1
no	Body fat distribution (arm fat ratio)	body fat distribution	nuc. accumbens volume	4.91846	0.160918	CLN3; NUPR1; SULT1A1; TUFM
no	Body fat distribution (leg fat ratio)	body fat distribution	nuc. accumbens volume	3.89878	0.160918	CLN3; NUPR1; SULT1A1; TUFM; WDR6
no	Body fat distribution (trunk fat ratio)	body fat distribution	nuc. accumbens volume	3.89878	0.160918	CLN3; NUPR1; SULT1A1; TUFM; WDR6
no	A body shape index	BMI-adjusted waist circumference	putamen volume	2.18341	0.162548	BCL2; CENPW; DAG1; HIST1H2BD; HLA-DRA; NAP1L5; NEK4; RFT1; SFI1; SHBG; VARS
yes	Intelligence	intelligence	putamen volume	6.11146	0.162548	ATP2A1; NPIPB9; TUFM
no	Caffeine consumption from tea	tea consumption measurement	putamen volume	6.11146	0.162548	FTO; POR; STYXL1
yes	Intelligence (MTAG)	intelligence	DLPFC volume	3.43056	0.16352	BTN2A2; CENPW; NEK4; NSF; SUOX
no	Irritable bowel syndrome	irritable bowel syndrome	DLPFC volume	10.2917	0.16352	HLA-C; PIK3CD
no	Automobile speeding propensity	risk-taking behaviour	DLPFC volume	10.2917	0.16352	KANSL1; KCNJ3
no	Liver iron content	liver iron measurement	DLPFC volume	10.2917	0.16352	BTN2A2; BTN3A2
no	Hemoglobin concentration	hemoglobin measurement	hippocampus volume	6.33932	0.164162	CRHR1; CRHR1; PFAS
no	Primary biliary cholangitis	primary biliary cirrhosis	hippocampus volume	6.33932	0.164162	DDX6; HLA-DRB1; HLA-DRB1
no	Myositis	myositis	hippocampus volume	11.9102	0.164162	HLA-DRB1; HLA-DRB1
no	Parental lifespan	parental longevity	hippocampus volume	11.9102	0.164162	HLA-DRB1; HLA-DRB1
no	Arterial stiffness index	arterial stiffness measurement	hippocampus volume	11.9102	0.164162	HLA-DRB1; HLA-DRB1
yes	Cortical surface area (min-P)	cortical surface area measurement, neuroimaging measurement	nuc. accumbens volume	3.85181	0.164913	ACTR1B; CCDC17; HTR1D; STX6; TIE1
no	Mean corpuscular hemoglobin concentration	mean corpuscular hemoglobin concentration	nuc. accumbens volume	3.80595	0.164913	ABCC5; ARL17A; ARL17A; ARL17A; LRRC37A2
no	Phospholipid levels (plasma)	phospholipid measurement	nuc. accumbens volume	12.788	0.164913	PDXDC1; PDXDC1
yes	Multiple system atrophy	multiple system atrophy	nuc. accumbens volume	12.788	0.164913	CRHR1; CRHR1
no	Medication use (glucocorticoids)	Glucocorticoid use measurement	cerebellum volume	7.74699	0.165681	HLA-DQA1; HLA-DQA2; SUOX
no	Squamous cell carcinoma	squamous cell carcinoma	cerebellum volume	7.74699	0.165681	HLA-DQA1; HLA-DQA2; RALY
no	Plasma omega-3 polyunsaturated fatty acid levels (docosapentaenoic acid)	docosapentaenoic acid measurement	cerebellum volume	7.74699	0.165681	FADS1; FADS3
no	Serum metabolite ratios in chronic kidney disease	serum metabolite measurement	cerebellum volume	7.74699	0.165681	FADS1; SLC44A5
no	Plasma omega-6 polyunsaturated fatty acid levels (dihomo-gamma-linolenic acid)	omega-6 polyunsaturated fatty acid measurement	cerebellum volume	7.74699	0.165681	FADS1; FADS3
no	Waist-hip index	BMI-adjusted waist-hip ratio	putamen volume	2.00469	0.166114	BCL2; CENPW; DSTYK; HAUS8; HIST1H2BD; HLA-DRA; HLA-G; MICA; NEK4; PARPBP; RFT1; SHBG; VARS
no	Asthma	asthma	ant. cingulate volume	2.35311	0.16637	BTN3A2; C20orf194; HCG27; HLA-B; HLA-C; PSORS1C2; RPS26; SUOX
no	HDL cholesterol levels x long total sleep time interaction (2df test)	sleep duration, high density lipoprotein cholesterol measurement	ant. cingulate volume	9.04478	0.16637	ARNT2; SBNO1
no	Childhood ear infection	susceptibility to childhood ear infection measurement	ant. cingulate volume	9.04478	0.16637	HCG27; HLA-C
yes	General factor of neuroticism	neuroticism measurement	ant. cingulate volume	9.04478	0.16637	KANSL1; NSF
no	High density lipoprotein cholesterol levels	high density lipoprotein cholesterol measurement	hippocampus volume	4.44111	0.168236	HLA-DRB1; HLA-DRB1; PTTG1IP; RILPL2
no	Arthritis (juvenile idiopathic)	juvenile idiopathic arthritis	hippocampus volume	10.9177	0.168287	HLA-DRB1; HLA-DRB1
no	Cervical cancer	cervical carcinoma	hippocampus volume	10.9177	0.168287	HLA-DRB1; HLA-DRB1
no	Intake of total sugars	sugar consumption measurement	hippocampus volume	10.9177	0.168287	CRHR1; CRHR1
yes	Neurofibrillary tangles	neurofibrillary tangles measurement	hippocampus volume	10.9177	0.168287	HLA-DRB1; HLA-DRB1
yes	Family history of Alzheimer's disease	family history of Alzheimer’s disease	hippocampus volume	10.9177	0.168287	HLA-DRB1; HLA-DRB1
yes	Initial pursuit acceleration	initial pursuit acceleration	hippocampus volume	10.9177	0.168287	NUPL2; PFAS
yes	Alzheimer's disease or family history of Alzheimer's disease	Alzheimer disease, family history of Alzheimer’s disease	cerebellum volume	4.56519	0.169746	HLA-DRB1; HLA-DRB1; HLA-DRB5
no	Lung cancer in ever smokers	lung carcinoma	putamen volume	3.51872	0.171834	GALK2; HIST1H2AC; HLA-DRA; MICA; ZNF184
no	Allergic rhinitis	allergic rhinitis	ant. cingulate volume	5.04825	0.172828	CDK2AP1; HLA-B; HLA-C
yes	Feeling worry	worry measurement	putamen volume	5.80588	0.174907	APEH; HLA-DRA; RFT1
no	Height	body height	putamen volume	1.71425	0.174907	CAPZA1; CCND2; CENPW; COMMD7; G6PC3; GATAD2A; HIST1H2BD; MICA; MTMR11; NEK4; NOA1; P4HA2; PARPBP; PDXDC1; PDXDC1; REST; RFT1; RUNX2; SPTY2D1
yes	Neurociticism	neuroticism measurement	DLPFC volume	5.44853	0.177374	BTN2A2; CENPW; HLA-C
no	Inflammatory bowel disease	inflammatory bowel disease	DLPFC volume	2.25	0.177374	ATP6V1G2; DNMT3B; HCG27; HLA-B; HLA-C; MSH5; MSH5; MST1; TNFRSF14
no	Psoriasis vulgaris	psoriasis vulgaris	DLPFC volume	9.5	0.177374	HLA-B; HLA-C
no	Dentures	dentures	DLPFC volume	9.5	0.177374	KCNJ3; SYT14
no	Number of decayed, missing and filled tooth surfaces or use of dentures	dental caries, dentures	DLPFC volume	9.5	0.177374	KCNJ3; SYT14
yes	General factor of neuroticism	neuroticism measurement	nuc. accumbens volume	6.394	0.177822	ARHGAP27; CRHR1; CRHR1
no	Platelet distribution width	platelet component distribution width	nuc. accumbens volume	2.6098	0.177822	ABCC5; C7orf61; CLN3; CUBN; LIN54; PPP4R1; TESK2; ZCWPW1
no	Atopic dermatitis	atopic eczema	ant. cingulate volume	8.51273	0.181626	HLA-B; HLA-C
no	Glycated hemoglobin levels	HbA1c measurement	putamen volume	3.39525	0.186214	FTO; G6PC3; HFE; PFAS; SHBG
no	Body mass index	body mass index	putamen volume	1.66836	0.186214	AKAP10; APEH; ATP2A1; BCL2; BDNF-AS; DAG1; ENTPD6; ERBB3; FTO; HLA-DRA; NEK4; NUPR1; PDXDC1; PDXDC1; RABGAP1; RABGAP1; SULT1A2; TNFRSF14; TUFM; WDR90
no	Apolipoprotein A1 levels	apolipoprotein A 1 measurement	putamen volume	2.30697	0.186214	CDC42SE2; HFE; HLA-G; HM13; PDXDC1; PDXDC1; RAB11FIP4; RNF185; ZNF184
no	Allergic disease (asthma, hay fever or eczema)	asthma, allergic disease	putamen volume	4.0743	0.186214	ERBB3; LAYN; RPS26; SUOX
no	Coronary artery disease (myocardial infarction, percutaneous transluminal coronary angioplasty, coronary artery bypass grafting, angina or chromic ischemic heart disease)	coronary artery disease	nuc. accumbens volume	6.18774	0.187033	NOA1; UBE2Z; WDR12
no	Vitiligo	Vitiligo	hippocampus volume	5.61483	0.189357	DDX6; HLA-DRB1; HLA-DRB1
no	Night sleep phenotypes	sleep quality	ant. cingulate volume	4.82388	0.189476	FASTKD5; UBOX5; UBOX5-AS1
no	Plasma omega-6 polyunsaturated fatty acid levels (gamma-linolenic acid)	omega-6 polyunsaturated fatty acid measurement	cerebellum volume	7.10141	0.189817	FADS1; FADS3
no	Heart rate	heart rate	cerebellum volume	7.10141	0.189817	FADS1; SERPINI1
no	Hypertrophic cardiomyopathy	hypertrophic cardiomyopathy	cerebellum volume	7.10141	0.189817	NSF; SPPL2C
no	Gastroesophageal reflux disease	gastroesophageal reflux disease	ant. cingulate volume	8.0398	0.191727	HLA-B; SUOX
yes	Advanced age-related macular degeneration	atrophic macular degeneration, age-related macular degeneration, wet macular degeneration	ant. cingulate volume	8.0398	0.191727	NPLOC4; TSPAN10
no	Allergic sensitization	allergic sensitization measurement	ant. cingulate volume	8.0398	0.191727	HLA-B; HLA-C
no	Monocyte count	monocyte count	putamen volume	2.27682	0.19606	BCL2; EGFR; IK; KIAA1614; NF1; PILRB; RUNX2; TMCC2; VARS
no	General risk tolerance (MTAG)	risk-taking behaviour	cerebellum volume	2.50638	0.19691	BLK; CCDC171; FAM120B; PPT2; PPT2; RTN4RL2
no	Breast cancer	breast carcinoma	DLPFC volume	3.8	0.19901	ABCC4; CCDC88C; KANSL1; SYT14
no	Serum albumin levels	serum albumin measurement	DLPFC volume	8.82143	0.19901	HLA-B; HLA-C
no	Smoking initiation	smoking initiation	hippocampus volume	5.45886	0.199406	EPHX2; NOL4L; REV3L
no	Estimated glomerular filtration rate	glomerular filtration rate	hippocampus volume	2.60537	0.199406	C2; CALR; EEF1AKMT2; FARSA; HLA-DRB1; HLA-DRB1; ITIH4
no	Aspartate aminotransferase levels	aspartate aminotransferase measurement	cerebellum volume	2.14382	0.200272	FOXN2; HLA-DQA1; HLA-DQA2; HLA-DRB1; HLA-DRB1; MAPT; MYH7B; RSPO3; SOX7
yes	Anorexia nervosa	anorexia nervosa	putamen volume	5.27807	0.204789	ERBB3; RPS26; SUOX
no	Male-pattern baldness	androgenetic alopecia	ant. cingulate volume	7.61665	0.206881	KANSL1; PLEKHM1
no	Pre-treatment viral load in HIV-1 infection	viral load	ant. cingulate volume	7.61665	0.206881	HLA-B; PCNT
no	Inflammatory bowel disease	inflammatory bowel disease	nuc. accumbens volume	2.22787	0.208279	BANK1; CLN3; EIF3C; LY6G6C; NPIPB6; NPIPB9; NUPR1; SULT1A1; TUFM; WDR6
yes	Headache	Headache	nuc. accumbens volume	10.6567	0.209121	CRHR1; CRHR1
yes	Cortical volume	brain volume measurement	nuc. accumbens volume	10.6567	0.209121	PLEKHM1; ZIC4
yes	Age-related hearing impairment	age-related hearing impairment	cerebellum volume	4.1234	0.209719	FSCN2; HLA-DRB1; HLA-DRB1
no	Menopause (age at onset)	age at menopause	cerebellum volume	4.1234	0.209719	ARHGEF7; DIDO1; PITPNM2
no	Lymphocyte count	lymphocyte count	cerebellum volume	1.9193	0.209719	DIP2A; HLA-DQA1; HLA-DQA2; HLA-DRB1; HLA-DRB1; HLA-DRB5; HSPA1L; RPS26; RSPO3; SOX7; VMP1
no	Arthritis (juvenile idiopathic)	juvenile idiopathic arthritis	cerebellum volume	6.55514	0.209719	HLA-DRB1; HLA-DRB1
no	Plasma omega-6 polyunsaturated fatty acid levels (arachidonic acid)	omega-6 polyunsaturated fatty acid measurement	cerebellum volume	6.55514	0.209719	FADS1; FADS3
yes	Neuroticism	neuroticism measurement	cerebellum volume	3.15618	0.214062	KANSL1; MAPT; PLEKHM1; SPPL2C
no	Granulocyte percentage of myeloid white cells	granulocyte percentage of myeloid white cells	cerebellum volume	3.15618	0.214062	FADS1; HLA-DQA1; HLA-DQA2; PAN3; VMP1
no	High light scatter reticulocyte count	reticulocyte count	putamen volume	2.11508	0.21754	BCL2; C20orf194; FBXO34; GATAD2A; HFE; KBTBD2; NEK4; POR; SP1; TMCC2
no	Small cell lung carcinoma	small cell lung carcinoma	cerebellum volume	3.99454	0.218042	HLA-DQA1; HLA-DQA2; HLA-DRB1; HLA-DRB1
no	Mean platelet volume	mean platelet volume	putamen volume	2.10358	0.218561	AKAP10; BCL2; CAPZA1; FBXO34; GALK2; RBBP5; REST; STYXL1; TMCC2; TRABD
yes	Cognitive function	intelligence	putamen volume	5.04859	0.218561	ERBB3; RPS26; SUOX
no	Waist-to-hip ratio adjusted for BMI	BMI-adjusted waist-hip ratio	putamen volume	1.78095	0.218561	BCL2; CENPW; DSTYK; HAUS8; HIST1H2BD; HLA-DRA; HLA-G; MICA; NAP1L5; NEK4; PARPBP; RFT1; SHBG; TARBP2; VARS
yes	Schizophrenia	schizophrenia	cerebellum volume	1.68033	0.220005	AKT3; AP3B2; CPEB1; FOXN2; FOXO3; HLA-DQA1; HLA-DQA2; HLA-DQB1; HLA-DRB1; HLA-DRB1; INA; MAPK3; OGFOD2; PITPNM2; SREBF2
no	Cervical cancer	cervical carcinoma	DLPFC volume	8.23333	0.221008	HLA-B; HLA-C
yes	Feeling miserable	feeling miserable measurement	DLPFC volume	8.23333	0.221008	KCNJ3; MST1
no	Lung function (FVC)	vital capacity	putamen volume	3.12144	0.223263	ABHD12; CENPW; RUNX2; SLC2A12; ZNF184
no	Systemic sclerosis	systemic scleroderma	hippocampus volume	5.17155	0.223363	DDX6; HLA-DRB1; HLA-DRB1
no	LDL cholesterol levels	low density lipoprotein cholesterol measurement	putamen volume	2.4857	0.226391	CILP2; FTO; HFE; HLA-G; NF1; PFAS; SPTY2D1
no	Adventurousness	risk-taking behaviour	putamen volume	3.68627	0.226391	FAM189B; NF1; RAB11FIP4; REST
yes	Regular attendance at a religious group	social interaction measurement	putamen volume	4.83824	0.226391	APEH; DAG1; TMEM161B-AS1
no	Hypothyroidism	hypothyroidism	putamen volume	4.83824	0.226391	ERBB3; RPS26; TNFRSF19
no	Alcohol consumption (drinks per week)	alcohol consumption measurement	DLPFC volume	4.75	0.226598	ACTR1B; CRHR1; CRHR1
no	Waist-to-hip ratio adjusted for BMI (age >50)	BMI-adjusted waist-hip ratio	cerebellum volume	2.63015	0.227764	CEP250; MMP24; MYH7B; RSPO3; SPAG4
yes	Alzheimer's disease (late onset)	Alzheimer disease	cerebellum volume	3.87349	0.227764	HLA-DRB1; HLA-DRB1; HLA-DRB5
no	Melanoma	melanoma	cerebellum volume	6.08692	0.227764	MYH7B; RALY
no	Plasma omega-6 polyunsaturated fatty acid levels (linoleic acid)	omega-6 polyunsaturated fatty acid measurement	cerebellum volume	6.08692	0.227764	FADS1; FADS3
yes	Alzheimer's disease in APOE e4- carriers	Alzheimer disease	hippocampus volume	8.73418	0.232573	CRHR1; CRHR1
no	Childhood ear infection	susceptibility to childhood ear infection measurement	hippocampus volume	8.73418	0.232573	HLA-DRB1; HLA-DRB1
yes	Brain morphology (min-P)	brain measurement, neuroimaging measurement	DLPFC volume	2.62766	0.236968	ACTR1B; MST1; NEK4; RFTN2; SMARCAL1; TMEM165
no	Joint mobility (Beighton score)	joint hypermobility measurement	DLPFC volume	7.71875	0.236968	CRHR1; CRHR1
no	Primary biliary cirrhosis	primary biliary cirrhosis	DLPFC volume	7.71875	0.236968	CRHR1; CRHR1
no	Intake of total sugars	sugar consumption measurement	nuc. accumbens volume	9.83692	0.239942	CRHR1; CRHR1
no	Nonalcoholic fatty liver disease	non-alcoholic fatty liver disease	putamen volume	7.74118	0.240151	FTO; GATAD2A
no	Red blood cell traits	mean corpuscular hemoglobin	putamen volume	7.74118	0.240151	CCND2; HFE
no	Itch intensity from mosquito bite adjusted by bite size	mosquito bite reaction itch intensity measurement, mosquito bite reaction size measurement	putamen volume	3.51872	0.240151	CDC42SE2; FNIP1; HLA-DRA; MICA
no	Basophil percentage of white cells	basophil percentage of leukocytes	putamen volume	3.51872	0.240151	BCL2; DSTYK; MICA; TMCC2
no	Vitiligo	Vitiligo	putamen volume	3.51872	0.240151	ERBB3; HLA-DRA; RPS26; SUOX
yes	Parkinson's disease or first degree relation to individual with Parkinson's disease	Parkinson disease	cerebellum volume	2.99007	0.240275	HLA-DRB5; KANSL1; NSF; RETREG3
yes	Intelligence (MTAG)	intelligence	cerebellum volume	2.3241	0.240275	FOXO3; NCKIPSD; NSF; PITPNM2; PPP2R2D; SUOX
yes	Multiple sclerosis	multiple sclerosis	cerebellum volume	2.01697	0.242474	FAM167A; HLA-DQB1; HLA-DRB1; HLA-DRB1; MAPK3; PITPNM2; PUS10; VMP1
no	Offspring birth weight	birth weight, parental genotype effect measurement	cerebellum volume	2.93851	0.243805	IGFBP3; MYH7B; PPT2; PPT2
no	Waist circumference	waist circumference	cerebellum volume	2.53622	0.243805	FOXO3; GPRC5B; MAPK3; RNF185; RSPO3
no	Phospholipid levels (plasma)	phospholipid measurement	cerebellum volume	5.68112	0.243805	FADS1; FADS3
yes	Cognitive ability	intelligence	cerebellum volume	5.68112	0.243805	KANSL1; MAPT
no	HDL cholesterol levels x short total sleep time interaction (2df test)	sleep duration, high density lipoprotein cholesterol measurement	cerebellum volume	5.68112	0.243805	AFAP1; RSPO3
no	Optic cup area	optic cup area measurement	cerebellum volume	5.68112	0.243805	BMP4; CDC42BPA
no	Coronary heart disease	coronary artery disease	ant. cingulate volume	6.89126	0.246419	HCG27; HLA-C
no	Primary sclerosing cholangitis	sclerosing cholangitis	hippocampus volume	8.18829	0.250458	HLA-DRB1; HLA-DRB1
no	IgA nephropathy	IGA glomerulonephritis	hippocampus volume	8.18829	0.250458	HLA-DRB1; HLA-DRB1
yes	Neuroticism	neuroticism measurement	hippocampus volume	4.79315	0.250458	CRHR1; CRHR1; PLEKHM1
no	Weight	body weight	cerebellum volume	2.50638	0.252147	ARHGEF7; CLIP1; FOXO3; MAPK3; RALY
no	Birth weight	birth weight	cerebellum volume	2.26239	0.252547	GPRC5B; IGFBP3; MYH7B; PPT2; PPT2; SREBF2
no	Plateletcrit	platelet crit	putamen volume	1.99515	0.254761	BCL2; DAG1; EGFR; GATAD2A; KIAA1614; MYLK2; NF1; REST; TRABD; ZCWPW1
yes	General cognitive ability	intelligence	cerebellum volume	2.47723	0.258	ABCF1; CPEB1; FOXO3; MAPT; SREBF2
no	Autoimmune thyroid disease	autoimmune thyroid disease	cerebellum volume	3.5507	0.258	GIGYF1; HLA-DQA1; HLA-DQA2; SPATA13
no	Mosquito bite size	mosquito bite reaction size measurement	cerebellum volume	3.5507	0.258	HLA-DQA1; HLA-DQA2; HLA-DQA2; HLA-DQB1
no	Hip circumference	hip circumference	cerebellum volume	2.84056	0.258	CLIP1; GPRC5B; PLEKHM1; RSPO3
no	Aspartate aminotransferase levels	aspartate aminotransferase measurement	putamen volume	2.18061	0.260467	BCL2; CCND2; CENPW; DSTYK; FNIP1; HFE; NF1; ZNF391
no	Eosinophil counts	eosinophil count	putamen volume	2.18061	0.260467	BCL2; FNIP1; MICA; RUNX2; STYXL1; SUOX; TNFRSF14; TRABD
no	Phospholipid levels (plasma)	phospholipid measurement	putamen volume	7.03743	0.260467	PDXDC1; PDXDC1
no	Urinary sodium excretion	sodium measurement	putamen volume	7.03743	0.260467	FTO; TMEM161B-AS1
no	Obesity-related traits	IGFBP-3 measurement	putamen volume	7.03743	0.260467	ERBB3; LAYN
no	Trunk fat mass	fat body mass	putamen volume	7.03743	0.260467	ABI2; FTO
no	Bilirubin levels	bilirubin measurement	putamen volume	7.03743	0.260467	ARHGEF7; ORMDL1
no	Body fat distribution (arm fat ratio)	body fat distribution	caudate volume	4.66929	0.261166	ATP2A1; NUPR1; SULT1A1; SULT1A2; TUFM
no	Small cell lung carcinoma	small cell lung carcinoma	ant. cingulate volume	6.57802	0.261966	HLA-B; HLA-C
no	Testicular germ cell tumor	Testicular Germ Cell Tumor	ant. cingulate volume	6.57802	0.261966	CDKL2; TFDP2
no	Diisocyanate-induced asthma	asthma, response to diisocyanate	putamen volume	3.29412	0.262319	C20orf194; CDC42SE2; ENTPD6; FNIP1
no	Apolipoprotein B levels	apolipoprotein B measurement	putamen volume	2.49715	0.262319	HFE; HLA-DRA; HLA-G; NF1; SP1; SPTY2D1
no	Hip circumference adjusted for BMI	BMI-adjusted hip circumference	putamen volume	1.61671	0.262319	CENPW; GATAD2A; HFE; HIST1H2AC; HIST1H2BD; HLA-DRA; HLA-G; MICA; MTMR11; NF1; RAB11FIP4; RFT1; SPTY2D1; SULT1A1; TUFM; VARS; ZNF142
no	Copper levels	blood copper measurement	caudate volume	8.716	0.263263	NPIPB9; PDXDC1; PDXDC1
no	Eosinophil counts	eosinophil count	cerebellum volume	1.94781	0.264064	FADS1; HLA-DQA1; HLA-DQA2; HLA-DRB1; HLA-DRB1; KANSL1; RSBN1L; SLC43A3; SUOX
yes	General cognitive ability	intelligence	ant. cingulate volume	4.0199	0.26978	BTN3A2; FOXO3; SFMBT1
no	Alopecia areata	alopecia areata	cerebellum volume	3.45474	0.269978	HLA-DQA1; HLA-DQA2; HLA-DQA2; HLA-DQB1
no	Fasting glucose	fasting blood glucose measurement	cerebellum volume	3.45474	0.269978	AMT; FADS1; TAF4
no	White blood cell count (basophil)	basophil count	putamen volume	4.14706	0.274386	BCL2; COMMD7; DSTYK
yes	Mood instability	mood instability measurement	hippocampus volume	7.70663	0.27601	CRHR1; CRHR1
no	Tonsillectomy	tonsillectomy risk measurement	ant. cingulate volume	6.29202	0.277465	HLA-B; HLA-C
no	Serum metabolite concentrations in chronic kidney disease	serum metabolite measurement	cerebellum volume	3.36382	0.277678	FADS1; LRRC8A; SLC44A5
no	C-reactive protein levels	C-reactive protein measurement	cerebellum volume	3.36382	0.277678	HLA-DQA1; HLA-DQA2; HLA-DRB1; HLA-DRB1
no	Lead levels	blood lead measurement	cerebellum volume	5.01276	0.277678	FOXO3; LINC00222
no	QRS duration	QRS duration	cerebellum volume	5.01276	0.277678	IGFBP3; MYH7B
no	Allergy	allergic disease	cerebellum volume	5.01276	0.277678	HLA-DQA1; HLA-DQA2; HLA-DQB1
no	Arterial stiffness index	arterial stiffness measurement	cerebellum volume	5.01276	0.277678	HLA-DRB1; HLA-DRB1
yes	Response to cognitive-behavioural therapy in major depressive disorder	cognitive behavioural therapy	cerebellum volume	5.01276	0.277678	AFAP1; INA
no	Platelet count	platelet count	nuc. accumbens volume	2.21331	0.278314	ABCC5; CLN3; KIAA1614; NOA1; TESK2; TIE1; TRABD; TSC22D4; UBE2Z
yes	Left-handedness	handedness	hippocampus volume	7.27848	0.28856	CRHR1; CRHR1
yes	Age-related hearing impairment	age-related hearing impairment	hippocampus volume	7.27848	0.28856	HLA-DRB1; HLA-DRB1
yes	Alzheimer's disease or family history of Alzheimer's disease	Alzheimer disease, family history of Alzheimer’s disease	hippocampus volume	7.27848	0.28856	HLA-DRB1; HLA-DRB1
yes	Cognitive function	intelligence	hippocampus volume	7.27848	0.28856	LRRC37A; PLEKHM1
no	Endometrial cancer (endometrioid histology)	endometrial carcinoma	putamen volume	6.45098	0.290078	EVI2A; NF1
no	Albumin-globulin ratio	albumin:globulin ratio measurement	DLPFC volume	6.86111	0.290377	HLA-B; HLA-C
no	Hemoglobin concentration	hemoglobin measurement	DLPFC volume	4.21023	0.290377	CRHR1; CRHR1; HLA-C
no	Inflammatory bowel disease	inflammatory bowel disease	caudate volume	2.29873	0.290631	ATP2A1; CDC42SE2; DAG1; EIF3C; LYRM7; MST1; NPIPB6; NPIPB9; NUPR1; SULT1A1; SULT1A2; TUFM
no	Lumbar spine bone mineral density	bone density	caudate volume	7.8444	0.290631	GPATCH1; LIN7C; SP7
no	Erectile dysfunction	erectile dysfunction	caudate volume	7.8444	0.290631	CORO7; PAM16; VASN
no	Waist circumference adjusted for BMI (joint analysis main effects and physical activity interaction)	BMI-adjusted waist circumference, physical activity measurement	cerebellum volume	3.27757	0.292803	HLA-DRB1; HLA-DRB1; RSPO3
no	Risk-taking tendency (4-domain principal component model)	risk-taking behaviour	ant. cingulate volume	6.02985	0.296424	ITIH4; KANSL1
no	Hematocrit	hematocrit	hippocampus volume	2.82355	0.297052	CRHR1; CRHR1; HLA-DRB1; HLA-DRB1; PFAS
no	Albumin-globulin ratio	albumin:globulin ratio measurement	cerebellum volume	4.73427	0.297266	BLK; FAM167A
yes	Mood instability	mood instability measurement	cerebellum volume	4.73427	0.297266	MAPT; NDUFAF3
no	Craniofacial microsomia	hemifacial microsomia	cerebellum volume	4.73427	0.297266	FMNL1; NMT1
no	Medication use (adrenergics, inhalants)	Inhalant adrenergic use measurement	cerebellum volume	4.73427	0.297266	HLA-DQA1; HLA-DQA2; RPS26
yes	Family history of Alzheimer's disease	family history of Alzheimer’s disease	cerebellum volume	4.73427	0.297266	HLA-DRB1; HLA-DRB1
no	Celiac disease	celiac disease	cerebellum volume	3.19563	0.297773	HLA-DQA1; HLA-DQA2; HLA-DQB1; PUS10
no	Waist-to-hip ratio adjusted for body mass index	BMI-adjusted waist-hip ratio	cerebellum volume	3.19563	0.297773	BMP4; HLA-DRB5; RSPO3
no	Low density lipoprotein cholesterol levels	low density lipoprotein cholesterol measurement	cerebellum volume	2.0955	0.297773	CDC42BPA; HLA-DQA1; HLA-DQA2; HLA-DQA2; HLA-DQB1; RSPO3; SNRPC
no	Basal cell carcinoma	basal cell carcinoma	amygdala volume	8.26327	0.302234	EPB41L1; SPIRE2; TRPC4AP
no	Fish- and plant-related diet	diet measurement	DLPFC volume	3.16667	0.302304	BTN2A2; BTN3A2; MAP1LC3A; RNF185
yes	Left-handedness	handedness	DLPFC volume	6.5	0.302304	CRHR1; CRHR1
no	Allergic sensitization	allergic sensitization measurement	DLPFC volume	6.5	0.302304	HLA-B; HLA-C
no	Atopic dermatitis	atopic eczema	DLPFC volume	6.5	0.302304	HLA-B; HLA-C
no	Squamous cell lung carcinoma	squamous cell lung carcinoma	DLPFC volume	4.02717	0.302304	BTN3A2; HCG27; HLA-C
no	Chronic inflammatory diseases (ankylosing spondylitis, Crohn's disease, psoriasis, primary sclerosing cholangitis, ulcerative colitis) (pleiotropy)	ankylosing spondylitis, psoriasis, ulcerative colitis, Crohn's disease, sclerosing cholangitis	DLPFC volume	4.02717	0.302304	DNMT3B; MST1; TNFRSF14
no	High light scatter reticulocyte percentage of red cells	reticulocyte count	cerebellum volume	2.58233	0.305076	ERAL1; FOXO3; KANSL1; PSMB5
no	Total cholesterol levels	total cholesterol measurement	cerebellum volume	2.26641	0.306805	FADS1; FADS3; HLA-DQA1; HLA-DQA2; HLA-DQA2; HLA-DQB1
no	Refractive error	Abnormality of refraction	ant. cingulate volume	1.74932	0.308241	ARL16; BTN3A2; CTSB; DAG1; MRPL43; NPLOC4; NSF; RPS26; SUOX; TSPAN10; ZMAT2
no	Myopia	Myopia	ant. cingulate volume	5.78866	0.308241	NPLOC4; TSPAN10
yes	Attention deficit hyperactivity disorder	attention deficit hyperactivity disorder	ant. cingulate volume	5.78866	0.308241	ARNT2; ITGA1
yes	Age-related macular degeneration	age-related macular degeneration	hippocampus volume	6.8954	0.309832	C2; SLC16A8
no	Neutrophil percentage of white cells	neutrophil percentage of leukocytes	ant. cingulate volume	2.92356	0.312161	HLA-B; KANSL1; SBNO1; SP1
no	Takayasu arteritis	Takayasu arteritis	putamen volume	3.87059	0.313401	HLA-DRA; HLA-G; MICA
no	Testicular germ cell tumor	Testicular Germ Cell Tumor	putamen volume	3.87059	0.313401	FBXO34; HEATR3; LATS1
yes	Bipolar I disorder	bipolar I disorder	putamen volume	3.87059	0.313401	CILP2; GATAD2A; HAPLN4
no	Self-reported allergy	allergic disease	cerebellum volume	4.4851	0.314808	HLA-DQA1; HLA-DQA2; HLA-DQB1
yes	Nicotine dependence	nicotine dependence	cerebellum volume	4.4851	0.314808	LINC00476; TANC1
no	Granulocyte count	granulocyte count	DLPFC volume	3.94149	0.315519	CRHR1; CRHR1; HLA-C
yes	Anorexia nervosa	anorexia nervosa	DLPFC volume	6.175	0.318509	RPS26; SUOX
no	Pediatric autoimmune diseases	autoimmune thyroid disease, systemic lupus erythematosus, type 1 diabetes mellitus, ankylosing spondylitis, psoriasis, common variable immunodeficiency, celiac disease, ulcerative colitis, Crohn's disease, autoimmune disease, juvenile idiopathic arthritis	putamen volume	5.95475	0.319179	DAG1; SUOX
no	Endometrial cancer	endometrial carcinoma	putamen volume	5.95475	0.319179	EVI2A; NF1
no	Myeloid white cell count	myeloid white cell count	DLPFC volume	3.85938	0.321501	CRHR1; CRHR1; HLA-C
no	Sum neutrophil eosinophil counts	neutrophil count, eosinophil count	DLPFC volume	3.85938	0.321501	CRHR1; CRHR1; HLA-C
yes	Extremely high intelligence	intelligence	ant. cingulate volume	5.56602	0.323488	DAG1; FOXO3
no	Hematocrit	hematocrit	nuc. accumbens volume	2.66417	0.332518	CCDC17; CRHR1; CRHR1; LIN54; NYAP1; TMEM72-AS1
no	Triglyceride levels x long total sleep time interaction (2df test)	sleep duration, triglyceride measurement	nuc. accumbens volume	7.9925	0.332518	PDXDC1; PDXDC1
yes	Alzheimer's disease in APOE e4- carriers	Alzheimer disease	nuc. accumbens volume	7.9925	0.332518	CRHR1; CRHR1
no	Hypothyroidism	hypothyroidism	hippocampus volume	6.55063	0.334329	HLA-DRB1; HLA-DRB1
yes	Multiple sclerosis	multiple sclerosis	hippocampus volume	2.66286	0.334329	DDX6; HLA-DRB1; HLA-DRB1; MAPK3; MPHOSPH9
no	Monobrow	synophrys measurement	hippocampus volume	6.2387	0.334329	CRHR1; CRHR1
no	Atopic dermatitis	atopic eczema	hippocampus volume	6.2387	0.334329	HLA-DRB1; HLA-DRB1
no	Smoking initiation (ever regular vs never regular)	smoking initiation	hippocampus volume	6.2387	0.334329	EPHX2; REV3L
no	Childhood body mass index	body mass index	hippocampus volume	6.2387	0.334329	MAPK3; SLC45A3
no	Hip circumference	hip circumference	hippocampus volume	3.93038	0.334329	EPB41L1; GDF5; PLEKHM1
no	Lung function (FVC)	vital capacity	hippocampus volume	3.93038	0.334329	CRHR1; CRHR1; UQCC1
no	Fasting insulin	insulin measurement	cerebellum volume	4.26084	0.338393	BLK; RSPO3
no	Response to statin therapy	response to statin	cerebellum volume	4.26084	0.338393	FADS1; FADS3
no	Metabolite levels	coronary artery calcification	cerebellum volume	4.26084	0.338393	FADS1; FADS3
no	Diastolic blood pressure x smoking status (ever vs never) interaction (2df test)	smoking status measurement, diastolic blood pressure	cerebellum volume	2.97268	0.338393	AKT3; HLA-DQB2; SOX7
no	Red cell distribution width	red blood cell distribution width	ant. cingulate volume	2.44453	0.341173	ARL17A; ARL17A; ARL17A; KANSL1; NPLOC4
no	Allergic disease (asthma, hay fever or eczema)	allergic disease	ant. cingulate volume	3.5012	0.3427	CDK2AP1; HLA-B; SUOX
no	Lymphocyte count	lymphocyte count	DLPFC volume	2.30124	0.344467	CRHR1; CRHR1; DNMT3B; HLA-C; PIK3CD; RPS26
no	Birth weight	birth weight	DLPFC volume	2.94048	0.344467	CENPW; COMMD7; HLA-C; SREBF2
yes	Glaucoma (primary open-angle)	open-angle glaucoma	DLPFC volume	3.705	0.344467	AREL1; BICC1; HLA-G
no	Myeloid white cell count	myeloid white cell count	cerebellum volume	2.90512	0.355276	CDC42BPA; FADS1; VMP1
yes	Cortical thickness (min-P)	cortical thickness, neuroimaging measurement	nuc. accumbens volume	4.56714	0.355666	CCDC17; HTR1D; TIE1
no	Blond vs. brown/black hair color	hair color	DLPFC volume	3.63235	0.357942	MSH5; MSH5; RSPO2
yes	Advanced age-related macular degeneration	atrophic macular degeneration, age-related macular degeneration, wet macular degeneration	hippocampus volume	5.95512	0.358325	C2; SLC16A8
no	Weight	body weight	nuc. accumbens volume	3.45622	0.358759	COG4; NTAN1; PDXDC1; PDXDC1
no	Waist-to-hip ratio adjusted for BMI (age >50)	BMI-adjusted waist-hip ratio	hippocampus volume	3.77921	0.359378	GDF5; RILPL2; TARBP2
no	Triglyceride levels x long total sleep time interaction (2df test)	sleep duration, triglyceride measurement	putamen volume	5.52941	0.362334	PDXDC1; PDXDC1
no	Adiponectin levels	adiponectin measurement	cerebellum volume	4.05795	0.363291	CLIP1; DALRD3
no	Rheumatoid arthritis	rheumatoid arthritis	hippocampus volume	3.70791	0.369214	DDX6; HLA-DRB1; HLA-DRB1
no	Glomerular filtration rate	glomerular filtration rate	hippocampus volume	5.6962	0.369214	HLA-DRB1; HLA-DRB1
yes	Alzheimer's disease (late onset)	Alzheimer disease	hippocampus volume	5.6962	0.369214	HLA-DRB1; HLA-DRB1
no	White blood cell count	leukocyte count	cerebellum volume	1.62628	0.369834	ARHGEF12; CDC42BPA; CHP1; DIP2A; FADS1; HLA-DQA1; HLA-DQA2; HLA-DQB1; RNF185; SOX7; VMP1
no	Hematocrit	hematocrit	cerebellum volume	1.82981	0.369834	AGFG2; HLA-DQA1; HLA-DQA2; HLA-DRB1; HLA-DRB1; PRKAG2; RSPO3; VMP1
yes	Bipolar disorder	bipolar disorder	putamen volume	1.80027	0.370716	ACTR1B; CILP2; G6PC3; GATAD2A; HAPLN4; KIAA1211L; LAYN; NEK4; PFAS; RFT1
yes	Anorexia nervosa, attention-deficit/hyperactivity disorder, autism spectrum disorder, bipolar disorder, major depression, obsessive-compulsive disorder, schizophrenia, or Tourette syndrome (pleiotropy)	obsessive-compulsive disorder, attention deficit hyperactivity disorder, Tourette syndrome, unipolar depression, bipolar disorder, autism spectrum disorder, schizophrenia, anorexia nervosa	hippocampus volume	3.63924	0.371049	EPHX2; ITIH4; MPHOSPH9
no	Eosinophil counts	eosinophil count	hippocampus volume	2.4813	0.371049	CRHR1; CRHR1; GKAP1; HLA-DRB1; HLA-DRB1
no	Colorectal cancer or advanced adenoma	colorectal adenoma, obsolete_colorectal cancer	hippocampus volume	5.45886	0.371049	MAP1LC3A; SNHG15
no	Waist-to-hip ratio adjusted for BMI (additive genetic model)	BMI-adjusted waist-hip ratio	hippocampus volume	5.45886	0.371049	GDF5; UQCC1
no	Sjögren's syndrome	Sjogren syndrome	hippocampus volume	5.45886	0.371049	HLA-DRB1; HLA-DRB1
yes	Educational attainment	self reported educational attainment	hippocampus volume	5.45886	0.371049	MPHOSPH9; RILPL2
no	Body size at age 10	comparative body size at age 10, self-reported	putamen volume	2.23303	0.372425	FTO; GATAD2A; MTMR11; NF1; SHBG; ZNF184
yes	Cortical surface area (MOSTest)	cortical surface area measurement, neuroimaging measurement	DLPFC volume	2.23193	0.373508	ACTR1B; MST1; NEK4; RFTN2; SMARCAL1; TMEM165
no	Keratinocyte cancer (MTAG)	keratinocyte carcinoma	cerebellum volume	3.87349	0.382127	HLA-DQA1; HLA-DQA2; RALY
yes	Alzheimer's disease in APOE e4- carriers	Alzheimer disease	cerebellum volume	3.87349	0.382127	KANSL1; MAPT
no	Serum metabolite levels (CMS)	serum metabolite measurement	cerebellum volume	3.87349	0.382127	FADS1; FADS3
no	Triglyceride levels	triglyceride measurement	cerebellum volume	1.60787	0.382127	CNOT2; FADS1; FADS3; HLA-DQA1; HLA-DQA2; HLA-DQB1; HLA-DRB5; RSPO3; SOX7; VCAN; VMP1
no	Adolescent idiopathic scoliosis	adolescent idiopathic scoliosis	putamen volume	5.16078	0.38293	FTO; MTMR11
no	Basophil percentage of granulocytes	basophil percentage of granulocytes	putamen volume	5.16078	0.38293	BCL2; RBBP5
no	Intake of total sugars	sugar consumption measurement	putamen volume	5.16078	0.38293	FTO; KIAA1211L
no	Blood metabolite levels	blood metabolite measurement	putamen volume	5.16078	0.38293	CYHR1; KIFC2
no	Red blood cell traits	mean corpuscular volume	putamen volume	5.16078	0.38293	HFE; WDR90
no	Plateletcrit	platelet crit	ant. cingulate volume	2.34929	0.383417	DAG1; EPB41L5; HLA-B; KANSL1; SBNO1
yes	Cognitive ability, years of educational attainment or schizophrenia (pleiotropy)	schizophrenia, intelligence, self reported educational attainment	cerebellum volume	2.30316	0.387467	BNIP3; CPEB1; FOXO3; RPS26
no	LDL cholesterol levels	low density lipoprotein cholesterol measurement	cerebellum volume	2.04848	0.387467	ATP6V1G2; FADS1; FADS3; HLA-DQB1; RSPO3
yes	Alzheimer's disease	Alzheimer disease	cerebellum volume	2.71969	0.387467	EFL1; HLA-DRB5; MAPT
no	Lung adenocarcinoma	lung adenocarcinoma	cerebellum volume	2.71969	0.387467	HLA-DQA1; HLA-DQA2; HLA-DRB1; HLA-DRB1
no	Basal cell carcinoma	basal cell carcinoma	cerebellum volume	2.71969	0.387467	HLA-DQA1; HLA-DQA2; HLA-DQA2; RALY
no	Eosinophil percentage of white cells	eosinophil percentage of leukocytes	cerebellum volume	1.78598	0.387467	HLA-DQB1; KANSL1; PATZ1; PITPNM2; RSBN1L; SLC43A3; SUOX
no	Hip circumference	hip circumference	amygdala volume	7.29112	0.387565	EPB41L1; GDF5; PLEKHM1
yes	Anorexia nervosa	anorexia nervosa	nuc. accumbens volume	7.10444	0.387787	RPS26; SUOX
no	Joint mobility (Beighton score)	joint hypermobility measurement	nuc. accumbens volume	7.10444	0.387787	CRHR1; CRHR1
no	Mean corpuscular hemoglobin concentration	mean corpuscular hemoglobin concentration	putamen volume	2.38925	0.391285	EGFR; HAUS8; HFE; PFAS; TMCC2
no	Age at first birth	age at first birth measurement	hippocampus volume	5.24051	0.394619	NOL4L; NUFIP2
no	Chronic obstructive pulmonary disease	chronic obstructive pulmonary disease	hippocampus volume	3.4477	0.394619	KIF3B; NOL4L; NUPL2
no	Monocyte percentage of white cells	monocyte percentage of leukocytes	cerebellum volume	1.77535	0.394806	ATP6V1G2; FADS1; HCG27; HLA-DQA1; HLA-DQA2; KANSL1; PAN3; VMP1
no	Allergic sensitization	allergic sensitization measurement	cerebellum volume	3.70508	0.395599	HLA-DQA1; HLA-DQA2; HLA-DQB1
no	Allergic disease (asthma, hay fever or eczema)	allergic disease	hippocampus volume	3.38826	0.396262	DDX6; NUP43; TICAM2
no	Lymphocyte count	lymphocyte count	hippocampus volume	2.37342	0.396262	CRHR1; CRHR1; HLA-DRB1; HLA-DRB1; RILPL2
no	Takayasu arteritis	Takayasu arteritis	hippocampus volume	5.03895	0.396262	HLA-DRB1; HLA-DRB1
no	Tuberculosis	tuberculosis	hippocampus volume	5.03895	0.396262	HLA-DRB1; HLA-DRB1
yes	General factor of neuroticism	neuroticism measurement	hippocampus volume	5.03895	0.396262	CRHR1; CRHR1
no	Peak expiratory flow	peak expiratory flow	cerebellum volume	2.66303	0.398356	BMP4; HAUS4; HLA-DQB1
no	Systolic blood pressure	systolic blood pressure	cerebellum volume	1.50383	0.398356	ARL17A; ARL17A; ARL17A; BLK; IGFBP3; KANSL1; NMT1; PPP2R2D; PRKAG2; RSPO3; TAF4; TMEM165
no	Waist-to-hip ratio adjusted for BMI x sex x age interaction (4df test)	BMI-adjusted waist-hip ratio, sex interaction measurement, age at assessment	cerebellum volume	1.86606	0.398356	CEP250; MMP24; MYH7B; RSPO3; SPAG4; TMEM165
no	Gout	gout	ant. cingulate volume	4.82388	0.399906	MUC1; SFMBT1
no	Height	body height	hippocampus volume	1.7284	0.405123	ARL17A; ARL17A; ARL17A; CBFA2T2; DDX6; EPB41L1; GDF5; RILPL2; UQCC1; ZNF786
no	Smoking initiation (ever regular vs never regular)	smoking initiation	DLPFC volume	5.14583	0.406392	KCNJ3; SYT14
yes	Subcortical volume (min-P)	neuroimaging measurement, brain volume measurement	DLPFC volume	2.39341	0.406392	ACTR1B; MST1; NEK4; RFTN2; SMARCAL1
no	Medication use (thyroid preparations)	Thyroid preparation use measurement	cerebellum volume	2.60868	0.409116	HLA-DQB1; RPS26; SPATA13
no	Diastolic blood pressure x smoking status (current vs non-current) interaction (2df test)	smoking status measurement, diastolic blood pressure	cerebellum volume	2.60868	0.409116	AKT3; HLA-DQB2; SOX7
no	Diastolic blood pressure (cigarette smoking interaction)	smoking status measurement, diastolic blood pressure	cerebellum volume	3.5507	0.409116	BLK; RSPO3
no	Systolic blood pressure (cigarette smoking interaction)	smoking status measurement, systolic blood pressure	cerebellum volume	3.5507	0.409116	BLK; RSPO3
yes	Periventricular white matter hyperintensities	white matter hyperintensity measurement	cerebellum volume	3.5507	0.409116	NMT1; SNX31
yes	Bipolar disorder	bipolar disorder	ant. cingulate volume	2.28982	0.409819	ARNT2; ITIH4; NEK4; RHEBL1; SFMBT1
no	Basal cell carcinoma	basal cell carcinoma	ant. cingulate volume	4.66827	0.414755	HLA-B; HLA-C
no	Lung function (FEV1/FVC)	FEV/FEC ratio	cerebellum volume	2.18505	0.41583	AFAP1; BMP4; HAUS4; HLA-DQB1
no	Triglyceride levels	triglyceride measurement	putamen volume	1.73569	0.418047	BCL2; CCND2; CDC42SE2; CILP2; FTO; HLA-G; PDXDC1; PDXDC1; RBBP5; ZNF184
no	BMI in non-smokers	body mass index	putamen volume	4.83824	0.418097	ATP2A1; FTO
no	Vertical cup-disc ratio (multi-trait analysis)	cup-to-disc ratio measurement	cerebellum volume	2.55651	0.42047	BMP4; CDC42BPA; VCAN
no	Fish- and plant-related diet	diet measurement	ant. cingulate volume	3.14601	0.420521	BTN3A2; CTSB; SLC35G5
no	Urate levels	urate measurement	cerebellum volume	1.95452	0.421208	FADS3; HLA-DQA1; HLA-DQA2; HLA-DQB1; PRKAG2; VMP1
no	Reticulocyte fraction of red cells	reticulocyte count	cerebellum volume	2.15739	0.424473	FOXO3; KANSL1; PATZ1; PSMB5
no	Multisite chronic pain	multisite chronic pain	cerebellum volume	3.40867	0.426049	NMT1; SNRPC
no	Coronary heart disease	coronary artery disease	cerebellum volume	3.40867	0.426049	ANKS1A; HCG27
no	Systolic blood pressure x smoking status (ever vs never) interaction (2df test)	smoking status measurement, systolic blood pressure	cerebellum volume	2.50638	0.427468	BLK; FAM167A; SOX7
no	Squamous cell lung carcinoma	squamous cell lung carcinoma	cerebellum volume	2.50638	0.427468	HCG27; HLA-DQA1; HLA-DQA2; HLA-DQB2
no	Lung cancer in ever smokers	lung carcinoma	DLPFC volume	3.30804	0.431474	BTN3A2; HLA-B; TTC34
no	Waist circumference adjusted for BMI (joint analysis main effects and physical activity interaction)	BMI-adjusted waist circumference, physical activity measurement	hippocampus volume	4.67902	0.433395	HLA-DRB1; HLA-DRB1
no	Chronic lymphocytic leukemia	chronic lymphocytic leukemia	hippocampus volume	4.67902	0.433395	HLA-DRB1; HLA-DRB1
no	Thyroid stimulating hormone levels	thyroid stimulating hormone measurement	hippocampus volume	4.67902	0.433395	HLA-DRB1; HLA-DRB1
no	Diastolic blood pressure	diastolic blood pressure	ant. cingulate volume	2.21958	0.435131	HCG27; HLA-B; MAPKBP1; MRPL20; SBNO1
no	Total cholesterol levels	total cholesterol measurement	ant. cingulate volume	3.05739	0.435131	CDK2AP1; DNMT3B; ITGA1
no	Allergic disease (asthma, hay fever or eczema)	asthma, allergic disease	ant. cingulate volume	4.38535	0.435131	RPS26; SUOX
no	Monocyte percentage of white cells	monocyte percentage of leukocytes	ant. cingulate volume	2.49511	0.435131	HCG27; HLA-B; HLA-C; KANSL1
no	Reticulocyte fraction of red cells	reticulocyte measurement	ant. cingulate volume	2.49511	0.435131	FOXO3; ITGA1; KANSL1; SP1
no	Red blood cell count	erythrocyte count	DLPFC volume	1.97374	0.436695	HLA-B; HLA-C; KANSL1; RFTN2; SP1; SPPL2C; STRADA
no	Daytime nap	daytime rest measurement	DLPFC volume	3.25	0.436695	CRHR1; CRHR1; PLEKHM1
no	Sum basophil neutrophil counts	neutrophil count, basophil count	DLPFC volume	3.25	0.436695	CRHR1; CRHR1; HLA-C
no	Tonsillectomy	tonsillectomy risk measurement	DLPFC volume	4.75	0.436695	HLA-B; HLA-C
no	Alcoholic chronic pancreatitis	alcoholic pancreatitis	DLPFC volume	4.75	0.436695	KCNJ3; SLC25A34
no	Reticulocyte count	reticulocyte count	DLPFC volume	2.09322	0.438342	CRHR1; CRHR1; HLA-C; KANSL1; NISCH; SP1
no	Systolic blood pressure x smoking status (current vs non-current) interaction (2df test)	smoking status measurement, systolic blood pressure	cerebellum volume	2.45818	0.442221	BLK; FAM167A; SOX7
no	Metabolic syndrome	metabolic syndrome	cerebellum volume	2.45818	0.442221	HLA-DRB1; HLA-DRB1; RSPO3
no	Small cell lung carcinoma	small cell lung carcinoma	hippocampus volume	4.51768	0.447187	HLA-DRB1; HLA-DRB1
no	Venous thromboembolism	venous thromboembolism	hippocampus volume	4.51768	0.447187	MPHOSPH9; TCN2
no	Lung function (FEV1)	forced expiratory volume	hippocampus volume	4.51768	0.447187	CRHR1; CRHR1
no	Urate levels	urate measurement	ant. cingulate volume	2.97363	0.4481	BTN3A2; SFMBT1; TFDP2
no	Eosinophil percentage of white cells	eosinophil percentage of leukocytes	ant. cingulate volume	2.45282	0.4481	HLA-B; HLA-C; KANSL1; SUOX
no	Systolic blood pressure	systolic blood pressure	ant. cingulate volume	1.98242	0.450234	ARL17A; ARL17A; ARL17A; HLA-B; KANSL1; ZMAT2
yes	General cognitive ability	intelligence	nuc. accumbens volume	3.15753	0.450445	ARHGAP27; BANK1; CLN3; SULT1A1
no	Apolipoprotein A1 levels	apolipoprotein A 1 measurement	nuc. accumbens volume	2.41283	0.450445	CCDC17; LIN54; PDXDC1; PDXDC1; RNF185; TMEM199
no	Alcohol consumption (drinks per week)	alcohol consumption measurement	putamen volume	3.13831	0.453077	ACTR1B; NUPR1; TUFM
yes	Alzheimer's disease in APOE e4- carriers	Alzheimer disease	putamen volume	4.55363	0.453077	CDC42SE2; FNIP1
no	Polycystic ovary syndrome	polycystic ovary syndrome	putamen volume	4.55363	0.453077	ERBB3; SUOX
no	Hemoglobin concentration	hemoglobin measurement	nuc. accumbens volume	3.99625	0.453535	CRHR1; CRHR1; NYAP1
no	Allergic disease (asthma, hay fever or eczema)	allergic disease	cerebellum volume	2.07846	0.454321	HLA-DQA1; HLA-DQA2; HLA-DQB1; LRRC8A; SUOX
no	Rosacea symptom severity	rosacea severity measurement	cerebellum volume	2.4118	0.457002	HLA-DQA1; HLA-DQA2; IGFBP3; PPP2R2D
no	Testicular germ cell tumor	Testicular Germ Cell Tumor	DLPFC volume	4.57407	0.457816	HEATR3; PIK3CD
no	Basophil count	basophil count	ant. cingulate volume	4.13475	0.458854	CTSB; HLA-C
no	Peak expiratory flow	peak expiratory flow	ant. cingulate volume	4.13475	0.458854	HAUS4; ITGA1
no	Appendicular lean mass	appendicular lean mass	ant. cingulate volume	1.95563	0.458863	C20orf194; DNMT3B; FOXO3; HLA-B; KMT5A; MAPKBP1
no	Monocyte count	monocyte count	ant. cingulate volume	2.39201	0.458863	HLA-B; HLA-C; PLEKHM1; TFDP2
yes	Feeling nervous	feeling nervous measurement	caudate volume	6.537	0.45942	CENPW; LIN7C; NF1
no	Haemorrhoidal disease	hemorrhoid	hippocampus volume	4.36709	0.462158	EGFR; MYO15A
no	Risk-taking tendency (4-domain principal component model)	risk-taking behaviour	hippocampus volume	4.36709	0.462158	ITIH4; REV3L
no	Age at first sexual intercourse	age at first sexual intercourse measurement	hippocampus volume	3.02337	0.462158	C2; GKAP1; KIF3B
no	Alanine aminotransferase levels	serum alanine aminotransferase measurement	hippocampus volume	2.47194	0.466957	HLA-DRB1; HLA-DRB1; MAP1LC3A; RILPL2
yes	White matter hyperintensity volume	white matter hyperintensity measurement	cerebellum volume	3.15618	0.468817	NMT1; VCAN
no	Weight	body weight	caudate volume	3.68282	0.473177	ATP2A1; BDNF-AS; L3MBTL3; PDXDC1; PDXDC1
yes	Cognitive ability, years of educational attainment or schizophrenia (pleiotropy)	schizophrenia, intelligence, self reported educational attainment	amygdala volume	6.52363	0.480192	BRD3; CYHR1; RBM23
yes	Intelligence	intelligence	caudate volume	6.03415	0.486579	ATP2A1; NPIPB9; TUFM
no	Coronary heart disease	coronary artery disease	caudate volume	6.03415	0.486579	CNNM2; NT5C2; SRR
no	Phospholipid levels (plasma)	phospholipid measurement	caudate volume	10.4592	0.486579	PDXDC1; PDXDC1
no	Bone mineral density (paediatric, skull)	bone density	caudate volume	10.4592	0.486579	CENPW; LIN7C
no	Mild age-related type 2 diabetes	type 2 diabetes mellitus	caudate volume	10.4592	0.486579	ATP2A3; GRN
no	Hip circumference	hip circumference	nuc. accumbens volume	3.8364	0.494828	PDXDC1; PDXDC1; PLEKHM1
no	C-reactive protein levels	C-reactive protein measurement	hippocampus volume	4.09415	0.497033	HLA-DRB1; HLA-DRB1
no	Creatinine levels	creatinine measurement	hippocampus volume	4.09415	0.497033	HLA-DRB1; HLA-DRB1
no	Reticulocyte count	reticulocyte count	hippocampus volume	2.12683	0.497033	CRHR1; CRHR1; HLA-DRB1; HLA-DRB1; PLS1
no	Blood metabolite levels	blood metabolite measurement	amygdala volume	11.8047	0.501801	CYHR1; MFSD3
no	Urinary albumin-to-creatinine ratio	urinary albumin to creatinine ratio	putamen volume	2.97738	0.502496	ABI2; BDNF-AS; POR
no	Male-pattern baldness	alopecia	putamen volume	2.45752	0.502496	BCL2; CENPW; NLRC4; ZNF142
no	Coronary heart disease	coronary artery disease	DLPFC volume	4.25862	0.513827	HCG27; HLA-C
no	Keratinocyte cancer (MTAG)	keratinocyte carcinoma	nuc. accumbens volume	5.81273	0.517256	MC1R; ZNF276
no	Monocyte count	monocyte count	nuc. accumbens volume	2.29725	0.517256	ATF7; IK; KIAA1614; PILRB; PLEKHM1; RRP12
no	Household income (MTAG)	household income	nuc. accumbens volume	3.68885	0.521296	CRHR1; CRHR1; NUPR1
no	Childhood body mass index	body mass index	cerebellum volume	2.93851	0.521817	GPRC5B; MAPK3
no	Hodgkin's lymphoma	Hodgkins lymphoma	cerebellum volume	2.93851	0.521817	MAPK3; RTN4RL2
no	Daytime nap	daytime rest measurement	cerebellum volume	2.24255	0.522976	CPEB1; FAM120B; PLEKHM1
no	Lung cancer in ever smokers	lung carcinoma	cerebellum volume	2.24255	0.522976	HLA-DQA1; HLA-DQA2; HLA-DQA2; HLA-DQB1
no	Pulse pressure	pulse pressure measurement	putamen volume	1.64008	0.526703	CCND2; CENPW; CILP2; FTO; GATAD2A; HIST1H2AC; NEURL3; RABGAP1; RABGAP1; TRIOBP
no	Mosaic loss of chromosome Y (Y chromosome dosage)	mosaic loss of chromosome Y measurement	putamen volume	4.0743	0.526703	BCL2; HM13
no	Uterine fibroids	uterine fibroid	putamen volume	4.0743	0.526703	HEATR3; SHBG
yes	Mood instability	mood instability measurement	nuc. accumbens volume	5.56	0.530659	CRHR1; CRHR1
no	Fruit consumption	diet measurement	nuc. accumbens volume	3.61925	0.530659	NTAN1; PDXDC1; PDXDC1
no	A body shape index	BMI-adjusted waist circumference	caudate volume	2.28478	0.530791	CDIP1; CENPW; CORO7; DAG1; FAM13A-AS1; L3MBTL3; NAP1L5; SFI1; VASN
no	Type 1 diabetes	type 1 diabetes mellitus	ant. cingulate volume	3.71068	0.532236	CTSB; SUOX
no	Liver enzyme levels (alkaline phosphatase)	alkaline phosphatase measurement	ant. cingulate volume	2.67993	0.532236	ITIH4; KANSL1; PLEKHM1
no	High light scatter reticulocyte percentage of red cells	reticulocyte measurement	ant. cingulate volume	2.24367	0.533903	FOXO3; HLA-C; ITGA1; KANSL1
no	Myopia	Myopia	DLPFC volume	4.11667	0.534719	BICC1; TSPAN10
no	Risk-taking tendency (4-domain principal component model)	risk-taking behaviour	DLPFC volume	4.11667	0.534719	KANSL1; KCNJ3
yes	Amyotrophic lateral sclerosis (sporadic)	sporadic amyotrophic lateral sclerosis	cerebellum volume	2.20388	0.540173	CEP250; FAM167A; SREBF2
no	Cutaneous malignant melanoma	cutaneous melanoma	cerebellum volume	2.84056	0.540173	HLA-DQB2; RALY
no	Lung cancer	lung carcinoma	cerebellum volume	1.91499	0.540173	HCG27; HLA-DQA1; HLA-DQA2; HLA-DQB2; RTN4RL2
no	Blood pressure	diastolic blood pressure	caudate volume	9.50836	0.540347	CNNM2; NT5C2
no	Hemoglobin concentration	hemoglobin measurement	cerebellum volume	2.16653	0.550401	PRKAG2; RSPO3; VMP1
no	Colorectal cancer	obsolete_colorectal cancer	cerebellum volume	2.16653	0.550401	BMP4; FADS1; SNX31
no	Red cell distribution width	red blood cell distribution width	nuc. accumbens volume	2.06258	0.552777	ABCC5; ARL17A; ARL17A; ARL17A; LIN54; PILRA; ZCWPW1
no	Metabolic traits	metabolite measurement	nuc. accumbens volume	5.32833	0.552777	PDXDC1; PDXDC1
no	Plateletcrit	platelet crit	nuc. accumbens volume	2.05312	0.552777	ABCC5; CUBN; KIAA1614; TESK2; TRABD; UBE2Z; ZCWPW1
no	Waist-to-hip ratio adjusted for BMI	BMI-adjusted waist-hip ratio	caudate volume	1.88847	0.553872	ALKBH5; CDIP1; CENPW; CNNM2; CORO7; FAM13A-AS1; L3MBTL3; NAP1L5; NT5C2; PAM16; PARPBP; SP7; VASN
no	Blood pressure	systolic blood pressure	caudate volume	8.716	0.553872	CNNM2; NT5C2
no	Mitochondrial heteroplasmy measurement	mitochondrial heteroplasmy measurement	caudate volume	8.716	0.553872	MRPL43; TWNK
no	LDL cholesterol levels	low density lipoprotein cholesterol measurement	caudate volume	2.75242	0.553872	KPNB1; L3MBTL3; NF1; PFAS; SP4; TMEM199
no	Body fat distribution (leg fat ratio)	body fat distribution	caudate volume	3.11286	0.553872	ATP2A1; NUPR1; SULT1A1; SULT1A2; TUFM
no	Red cell distribution width	red blood cell distribution width	DLPFC volume	1.93979	0.556805	ARL17A; ARL17A; ARL17A; CLUH; HEATR3; KANSL1
no	Lymphocyte percentage of white cells	lymphocyte percentage of leukocytes	cerebellum volume	1.62835	0.558146	HLA-DQA1; HLA-DQA2; HLA-DQB1; KANSL1; RSPO3; SOX7; VPS16
no	Youthful appearance (self-reported)	skin aging measurement	cerebellum volume	2.74893	0.558154	FADS1; RALY
no	LDL cholesterol	low density lipoprotein cholesterol measurement	cerebellum volume	2.13042	0.562811	FADS1; FADS3; GIGYF1
no	Nevus count or cutaneous melanoma	nevus count, cutaneous melanoma	putamen volume	3.87059	0.570581	DSTYK; FTO
no	Basal cell carcinoma	basal cell carcinoma	hippocampus volume	3.74322	0.572742	EPB41L1; MYO15A
no	High light scatter reticulocyte percentage of red cells	reticulocyte count	nuc. accumbens volume	3.42536	0.574195	KBTBD2; TESK2; TMEM72-AS1
yes	Advanced age-related macular degeneration	atrophic macular degeneration, age-related macular degeneration, wet macular degeneration	nuc. accumbens volume	5.1152	0.574683	PILRA; PILRB
no	Colorectal cancer or advanced adenoma	colorectal adenoma, obsolete_colorectal cancer	DLPFC volume	3.85938	0.575808	CTNNB1; MAP1LC3A
no	Clozapine-induced agranulocytosis	Drug-induced agranulocytosis, response to clozapine	DLPFC volume	3.85938	0.575808	DAND5; HLA-B
no	Menopause (age at onset)	age at menopause	DLPFC volume	3.85938	0.575808	MSH5; MSH5
yes	Extremely high intelligence	intelligence	cerebellum volume	2.66303	0.576902	AMT; FOXO3
no	White blood cell count (basophil)	basophil count	cerebellum volume	2.66303	0.576902	HCG27; VMP1
no	Meat-related diet	diet measurement	cerebellum volume	2.66303	0.576902	CCDC171; HIST1H3E
no	Mean corpuscular volume	mean corpuscular volume	ant. cingulate volume	1.95563	0.577007	HLA-C; KANSL1; NPLOC4; SP1; TFDP2
no	Monocyte percentage of white cells	monocyte percentage of leukocytes	DLPFC volume	2.05833	0.577852	ATP6V1G2; HCG27; HLA-B; HLA-C; KANSL1
no	Total cholesterol levels	total cholesterol measurement	putamen volume	2.05882	0.578769	CAPZA1; CILP2; HAPLN4; NF1; SPTY2D1
yes	Autism spectrum disorder, attention deficit-hyperactivity disorder, bipolar disorder, major depressive disorder, and schizophrenia (combined)	attention deficit hyperactivity disorder, unipolar depression, bipolar disorder, autism spectrum disorder, schizophrenia	caudate volume	8.04554	0.58012	CNNM2; NT5C2
no	Body fat distribution (trunk fat ratio)	body fat distribution	caudate volume	3.00552	0.58012	ATP2A1; NUPR1; SULT1A1; SULT1A2; TUFM
no	Plateletcrit	platelet crit	caudate volume	2.1297	0.58012	CCDC153; DAG1; MYLK2; NF1; NMT1; PRIM1; RNF215; SP4; ZCWPW1
no	Lymphocyte count	lymphocyte count	ant. cingulate volume	2.15995	0.581818	DNMT3B; HLA-C; RPS26; SBNO1
no	Mean corpuscular volume	mean corpuscular volume	cerebellum volume	1.43624	0.584073	DIDO1; DIP2A; ERAL1; HLA-DQB1; KANSL1; MAPT; NPLOC4; PAN3; PSMB5
no	Metabolic syndrome	metabolic syndrome	hippocampus volume	3.63924	0.584411	HLA-DRB1; HLA-DRB1
no	Diastolic blood pressure x smoking status (ever vs never) interaction (2df test)	smoking status measurement, diastolic blood pressure	hippocampus volume	3.63924	0.584411	CYP21A2; CYP21A2
no	Hypertension	hypertension	hippocampus volume	3.63924	0.584411	CYP21A2; CYP21A2
no	Asthma	asthma	hippocampus volume	1.74351	0.585695	C2; C20orf194; CYP21A2; CYP21A2; DDX6; HLA-DRB1; HLA-DRB1
no	Basophil count	basophil count	putamen volume	2.70041	0.589843	BCL2; DSTYK; TRIOBP
no	Lung adenocarcinoma	lung adenocarcinoma	putamen volume	2.70041	0.589843	GALK2; HLA-G; ZNF184
yes	Alzheimer's disease or family history of Alzheimer's disease	Alzheimer disease, family history of Alzheimer’s disease	putamen volume	3.68627	0.594261	HLA-DRA; ZCWPW1
no	Metabolic traits	metabolite measurement	putamen volume	3.68627	0.594261	PDXDC1; PDXDC1
no	Neutrophil count	neutrophil count	ant. cingulate volume	2.12818	0.597346	HLA-B; HLA-C; PCDHA8; SBNO1
no	LDL cholesterol	low density lipoprotein cholesterol measurement	ant. cingulate volume	3.3655	0.597346	HLA-C; ITGA1
no	Lung cancer in ever smokers	lung carcinoma	ant. cingulate volume	3.28901	0.597346	BTN3A2; HLA-B
no	Hand grip strength	grip strength measurement	ant. cingulate volume	3.21592	0.597346	KANSL1; SFMBT1
no	High light scatter reticulocyte percentage of red cells	reticulocyte count	ant. cingulate volume	3.21592	0.597346	FOXO3; KANSL1
no	Sum basophil neutrophil counts	neutrophil count, basophil count	ant. cingulate volume	3.21592	0.597346	HLA-C; PCDHA8
no	Arterial stiffness index	arterial stiffness measurement	ant. cingulate volume	7.23582	0.597346	COMMD7
yes	Cognitive ability	intelligence	ant. cingulate volume	7.23582	0.597346	KANSL1
no	Serum total protein level	blood protein measurement	ant. cingulate volume	7.23582	0.597346	ITGA1
yes	Feeling worry	worry measurement	ant. cingulate volume	7.23582	0.597346	HLA-C
no	Cataracts (operation)	cataract	ant. cingulate volume	7.23582	0.597346	NPLOC4
no	Mental health study participation (completed survey)	health study participation	ant. cingulate volume	7.23582	0.597346	SFMBT1
no	Liver iron content	liver iron measurement	ant. cingulate volume	7.23582	0.597346	BTN3A2
no	Liver enzyme levels (alanine transaminase)	serum alanine aminotransferase measurement	ant. cingulate volume	3.07907	0.597346	ITGA1; RPS26
no	Weight	body weight	ant. cingulate volume	3.01493	0.597346	BTN3A2; FOXO3
no	Liver enzyme levels (gamma-glutamyl transferase)	serum gamma-glutamyl transferase measurement	ant. cingulate volume	3.01493	0.597346	ITGA1; SBNO1
no	Automobile speeding propensity	risk-taking behaviour	ant. cingulate volume	6.57802	0.597346	KANSL1
no	Primary sclerosing cholangitis	sclerosing cholangitis	ant. cingulate volume	6.57802	0.597346	HLA-B
no	Chronic hepatitis B infection	chronic hepatitis B virus infection	ant. cingulate volume	6.57802	0.597346	HLA-C
no	Lung function in never smokers (low FEV1 vs high FEV1)	forced expiratory volume	ant. cingulate volume	6.57802	0.597346	KANSL1
no	Pulmonary function (smoking interaction)	pulmonary function measurement, smoking behaviour measurement, FEV/FEC ratio	ant. cingulate volume	6.57802	0.597346	ITGA1
no	Perceived unattractiveness to mosquitoes	perceived unattractiveness to mosquitos measurement	ant. cingulate volume	6.57802	0.597346	HLA-C
no	Type 1 diabetes (age at diagnosis)	age at diagnosis, type 1 diabetes mellitus	ant. cingulate volume	6.57802	0.597346	HLA-C
yes	Nicotine dependence	nicotine dependence	ant. cingulate volume	6.57802	0.597346	DNMT3B
yes	Regular attendance at a pub or social club	social interaction measurement	ant. cingulate volume	6.57802	0.597346	MRPL43
no	Intraocular pressure	intraocular pressure measurement	cerebellum volume	1.57809	0.598973	AFAP1; ARHGEF12; HLA-DQA1; HLA-DQA2; NPLOC4; NSF; PRKAG2
no	Metabolic syndrome	metabolic syndrome	putamen volume	2.63904	0.599969	FTO; PDXDC1; PDXDC1
no	Allergic rhinitis	allergic rhinitis	putamen volume	2.63904	0.599969	FTO; SULT1A1; SULT1A2
no	Birth weight	birth weight	putamen volume	1.99515	0.599969	CCND2; CENPW; COMMD7; RABGAP1; RABGAP1
no	Neutrophil percentage of white cells	neutrophil percentage of leukocytes	putamen volume	1.84314	0.599969	BCL2; HLA-G; MICA; SFI1; SP1; SPEF1
no	Cholesterol, total	total cholesterol measurement	putamen volume	2.58039	0.599969	CILP2; HFE; SPTY2D1
no	Diastolic blood pressure x smoking status (current vs non-current) interaction (2df test)	smoking status measurement, diastolic blood pressure	putamen volume	2.58039	0.599969	FTO; GPR75; HFE
no	Lean body mass	lean body mass	putamen volume	3.51872	0.599969	FTO; PPP4R1
no	Alanine aminotransferase (ALT) levels after remission induction therapy in actute lymphoblastic leukemia (ALL)	serum alanine aminotransferase measurement, response to combination chemotherapy	putamen volume	3.51872	0.599969	ABI2; SFI1
no	Heel bone mineral density	heel bone mineral density	putamen volume	1.51518	0.599969	BCL2; C7orf61; COX4I2; FTO; KIAA1614; MICA; MICALL1; RAB11FIP4; REST; SHBG; TNFRSF19
no	Asthma onset (childhood vs adult)	asthma, age at onset	nuc. accumbens volume	4.91846	0.600166	ARHGAP27; DDX6
no	Alcohol consumption	alcohol consumption measurement	nuc. accumbens volume	4.91846	0.600166	NPIPB6; SYT14
no	Allergic disease (asthma, hay fever and/or eczema) (age of onset)	allergic disease, age at onset	cerebellum volume	2.50638	0.614596	HLA-DQA1; HLA-DQA2; HLA-DQB1
no	Waist circumference adjusted for BMI (adjusted for smoking behaviour)	smoking behavior, BMI-adjusted waist circumference	cerebellum volume	2.50638	0.614596	ANKS1A; RSPO3
no	Waist circumference adjusted for BMI (joint analysis main effects and smoking interaction)	smoking behavior, BMI-adjusted waist circumference	cerebellum volume	2.50638	0.614596	ANKS1A; RSPO3
no	Age at first birth	age at first birth measurement	cerebellum volume	2.50638	0.614596	HLA-DQA1; HLA-DQA2; HLA-DQA2
no	Glomerular filtration rate (creatinine)	creatinine measurement, glomerular filtration rate	cerebellum volume	2.50638	0.614596	BMP4; PRKAG2
no	Reticulocyte count	reticulocyte count	cerebellum volume	1.4913	0.614596	FOXO3; HLA-DRB1; HLA-DRB1; KANSL1; PATZ1; PITPNM2; PSMB5
no	Triglyceride levels x long total sleep time interaction (2df test)	sleep duration, triglyceride measurement	caudate volume	7.47086	0.620087	PDXDC1; PDXDC1
no	Testicular germ cell tumor	Testicular Germ Cell Tumor	caudate volume	4.48251	0.620087	HEATR3; LATS1; TFDP2
no	Apolipoprotein A1 levels	apolipoprotein A 1 measurement	caudate volume	2.34662	0.620675	ATP2A3; CDC42SE2; PDXDC1; PDXDC1; RNF185; SP7; TMEM199
no	Bitter alcoholic beverage consumption	bitter alcoholic beverage consumption measurement	DLPFC volume	3.63235	0.621298	ACTR1B; SYT14
no	Smoking initiation	smoking initiation	DLPFC volume	3.63235	0.621298	BTN2A2; KCNJ3
no	Alcohol consumption (drinks per week)	alcohol consumption measurement	hippocampus volume	3.4477	0.622929	CRHR1; CRHR1
no	Granulocyte count	granulocyte count	hippocampus volume	3.4477	0.622929	CRHR1; CRHR1
no	Sum eosinophil basophil counts	basophil count, eosinophil count	putamen volume	2.5243	0.623134	BCL2; FNIP1; P4HA2
no	Malaria	malaria	ant. cingulate volume	2.23788	0.624494	HCG27; HLA-B; PSORS1C2
yes	Major depressive disorder	unipolar depression	ant. cingulate volume	2.89433	0.624516	SF3B1; ZMAT2
no	Brown vs. black hair color	hair color	ant. cingulate volume	6.02985	0.624516	TSPAN10
no	Inflammatory skin disease	psoriasis	ant. cingulate volume	6.02985	0.624516	RPS26
no	Corneal astigmatism	Corneal astigmatism	ant. cingulate volume	6.02985	0.624516	TSPAN10
no	Non-albumin protein levels	serum non-albumin protein measurement	putamen volume	3.36573	0.62462	BCL2; HLA-G
no	Coffee consumption	coffee consumption measurement	putamen volume	3.36573	0.62462	FTO; POR
no	Platelet distribution width	platelet component distribution width	putamen volume	1.69338	0.62462	C7orf61; EGFR; MICA; MICALL1; PPP4R1; TMCC2; ZCWPW1
no	Household income (MTAG)	household income	putamen volume	2.47059	0.62462	CENPW; ERBB3; NUPR1
no	Type 1 diabetes	type 1 diabetes mellitus	putamen volume	2.47059	0.62462	CENPW; ERBB3; SUOX
no	Offspring birth weight	birth weight, parental genotype effect measurement	putamen volume	2.47059	0.62462	CCND2; MICA; NUPR1
no	Sum neutrophil eosinophil counts	neutrophil count, eosinophil count	hippocampus volume	3.3593	0.628312	CRHR1; CRHR1
no	Peak expiratory flow	peak expiratory flow	hippocampus volume	3.3593	0.628312	HAUS4; UQCC1
no	Diastolic blood pressure x smoking status (current vs non-current) interaction (2df test)	smoking status measurement, diastolic blood pressure	hippocampus volume	3.3593	0.628312	CYP21A2; CYP21A2
no	Systolic blood pressure x smoking status (ever vs never) interaction (2df test)	smoking status measurement, systolic blood pressure	hippocampus volume	3.3593	0.628312	CYP21A2; CYP21A2
no	Asthma or allergic disease (pleiotropy)	asthma, allergic disease	ant. cingulate volume	2.83758	0.629096	RPS26; SUOX
no	Non-albumin protein levels	serum non-albumin protein measurement	nuc. accumbens volume	4.7363	0.633413	DDX6; NFATC2IP
yes	Educational attainment	self reported educational attainment	cerebellum volume	2.43477	0.633766	AKT3; PITPNM2
no	Chronic obstructive pulmonary disease	chronic obstructive pulmonary disease	cerebellum volume	1.93675	0.633766	HLA-DQA1; HLA-DQA2; HLA-DQB1; SPPL2C
no	Hemoglobin	hemoglobin measurement	cerebellum volume	1.52173	0.633766	FADS1; HLA-DRB1; HLA-DRB1; PRKAG2; RSPO3; VMP1
no	Reticulocyte fraction of red cells	reticulocyte measurement	cerebellum volume	1.51273	0.633766	DEPTOR; FOXO3; KANSL1; PATZ1; PITPNM2; PSMB5
no	HDL cholesterol	high density lipoprotein cholesterol measurement	cerebellum volume	1.70434	0.633766	FADS1; FADS3; RSPO3; SNRPC
no	Insomnia symptoms (never/rarely vs. sometimes/usually)	insomnia measurement	cerebellum volume	4.26084	0.633766	KLHDC8B
no	Celiac disease and Rheumatoid arthritis	rheumatoid arthritis, celiac disease	cerebellum volume	4.26084	0.633766	PUS10
yes	Cerebrospinal fluid clusterin levels	cerebrospinal fluid clusterin measurement	cerebellum volume	4.26084	0.633766	SNX31
no	Emphysema imaging phenotypes	emphysema imaging measurement	cerebellum volume	4.26084	0.633766	HLA-DQB1
no	Vertical cup-disc ratio	cup-to-disc ratio measurement	cerebellum volume	4.26084	0.633766	VCAN
no	Estimated glomerular filtration rate in diabetes	glomerular filtration rate	cerebellum volume	4.26084	0.633766	PRKAG2
no	Iron status biomarkers (iron levels)	serum iron measurement	cerebellum volume	4.26084	0.633766	HLA-DQB1
yes	Moyamoya disease	Moyamoya disease	cerebellum volume	4.26084	0.633766	FADS1
yes	Alcohol use disorder (consumption score)	alcohol use disorder measurement, longitudinal alcohol consumption measurement	cerebellum volume	4.26084	0.633766	MAPT
yes	Multiple system atrophy	multiple system atrophy	cerebellum volume	4.26084	0.633766	MAPT
no	Essential hypertension (time to event)	essential hypertension, age at diagnosis	cerebellum volume	4.26084	0.633766	CHP1
no	Bone ultrasound measurement (velocity of sound)	bone quantitative ultrasound measurement	cerebellum volume	4.26084	0.633766	RSPO3
no	Epithelial ovarian cancer	malignant epithelial tumor of ovary	cerebellum volume	4.26084	0.633766	PLEKHM1
no	Bilirubin levels	bilirubin measurement	cerebellum volume	4.26084	0.633766	ARHGEF7
no	Nonsyndromic cleft lip with cleft palate	Cleft palate, cleft lip	cerebellum volume	4.26084	0.633766	RPS26
no	Blood urea nitrogen levels	blood urea nitrogen measurement	cerebellum volume	1.87978	0.635821	CDC42BPA; PRKAG2; RSPO3
no	Blond vs. brown/black hair color	hair color	cerebellum volume	1.87978	0.635821	BMP4; CDC42BPA; RALY
no	Alanine aminotransferase levels	serum alanine aminotransferase measurement	putamen volume	1.75936	0.636513	BCL2; CCND2; DSTYK; FNIP1; FTO; HFE
no	Systolic blood pressure x smoking status (ever vs never) interaction (2df test)	smoking status measurement, systolic blood pressure	putamen volume	2.41912	0.636513	FTO; HFE; SLC2A12
no	Youthful appearance (self-reported)	skin aging measurement	putamen volume	3.22549	0.636513	P4HA2; RUNX2
yes	Advanced age-related macular degeneration	atrophic macular degeneration, age-related macular degeneration, wet macular degeneration	putamen volume	3.22549	0.636513	PILRA; PILRB
no	Mean reticulocyte volume	mean reticulocyte volume	ant. cingulate volume	1.87943	0.637238	HLA-B; KANSL1; NPLOC4; TFDP2
yes	Amyotrophic lateral sclerosis	amyotrophic lateral sclerosis	ant. cingulate volume	5.56602	0.637238	CENPV
no	Behcet's disease	Behcet's syndrome	ant. cingulate volume	5.56602	0.637238	HLA-B
no	Pulmonary function	pulmonary function measurement, FEV/FEC ratio	ant. cingulate volume	5.56602	0.637238	ITGA1
no	Self-reported allergy	allergic disease	ant. cingulate volume	5.56602	0.637238	HLA-C
no	Type 2 diabetes (age of onset)	type 2 diabetes mellitus	ant. cingulate volume	5.56602	0.637238	SFMBT1
no	High density lipoprotein cholesterol levels	high density lipoprotein cholesterol measurement	ant. cingulate volume	2.7305	0.637238	HLA-B; KMT5A
no	Body mass index in physically active individuals	body mass index	cerebellum volume	2.30316	0.63773	FOXO3; GPRC5B
yes	General cognitive ability	intelligence	putamen volume	2.06431	0.639806	CYHR1; HIST1H2BD; RECQL4; SULT1A1
yes	Tourette syndrome	Tourette syndrome	hippocampus volume	3.27532	0.644183	MPHOSPH9; RILPL2
no	Myeloid white cell count	myeloid white cell count	hippocampus volume	3.27532	0.644183	CRHR1; CRHR1
no	Medication use (thyroid preparations)	Thyroid preparation use measurement	DLPFC volume	3.52857	0.646594	RPS26; TNFRSF14
no	Lung cancer	lung carcinoma	putamen volume	2.03715	0.653264	GALK2; HLA-DRA; HLA-G; ZNF184
no	Lung function (FEV1/FVC)	FEV/FEC ratio	putamen volume	2.03715	0.653264	ABHD12; FTO; RUNX2; ZNF184
no	Myopia	Myopia	cerebellum volume	2.24255	0.655071	BMP4; NPLOC4
no	Walking pace	gait measurement	cerebellum volume	2.24255	0.655071	CLIP1; NMT1
no	BMI (adjusted for smoking behaviour)	smoking behavior, body mass index	cerebellum volume	2.24255	0.655071	FOXO3; PGPEP1
no	Blood pressure	diastolic blood pressure	cerebellum volume	3.87349	0.655071	RSPO3
no	Periodontitis (CDC/AAP)	periodontitis	cerebellum volume	3.87349	0.655071	BLK
no	Hip circumference variance	hip circumference	cerebellum volume	3.87349	0.655071	RSPO3
no	Rheumatic heart disease	rheumatic heart disease	cerebellum volume	3.87349	0.655071	HLA-DQB1
no	Obese vs. thin	obese body mass index status	cerebellum volume	3.87349	0.655071	SNRPC
no	IgM levels	serum IgM measurement	cerebellum volume	3.87349	0.655071	ABCF1
no	Hypertrophic cardiomyopathy (MTAG)	hypertrophic cardiomyopathy	cerebellum volume	3.87349	0.655071	NSF
yes	Response to antidepressants (symptom improvement)	response to antidepressant	cerebellum volume	3.87349	0.655071	AFAP1
yes	Mood instability	mood instability measurement	ant. cingulate volume	5.16844	0.662936	DAG1
no	Asthma (moderate or severe)	asthma	ant. cingulate volume	5.16844	0.662936	RPS26
no	Polycystic ovary syndrome	polycystic ovary syndrome	ant. cingulate volume	5.16844	0.662936	SUOX
no	Chronic kidney disease	creatinine measurement, chronic kidney disease	ant. cingulate volume	5.16844	0.662936	TFDP2
yes	White matter hyperintensities	white matter hyperintensity measurement	caudate volume	6.9728	0.663207	DCAKD; NMT1
no	Hemoglobin levels	hemoglobin measurement	putamen volume	1.72026	0.663908	AKAP10; HFE; PFAS; ZCWPW1; ZNF142; ZNF184
no	Celiac disease	celiac disease	DLPFC volume	3.43056	0.666107	TNFRSF14; TTC34
yes	Extremely high intelligence	intelligence	DLPFC volume	3.43056	0.666107	MST1; SMARCAL1
no	Alopecia areata	alopecia areata	nuc. accumbens volume	4.56714	0.666717	SYT14; ZNF577
no	Diverticular disease	diverticular disease	putamen volume	2.32235	0.670498	ABI2; OMG; OMG
no	Reticulocyte fraction of red cells	reticulocyte count	ant. cingulate volume	2.58422	0.671842	FOXO3; KANSL1
no	Immature fraction of reticulocytes	reticulocyte measurement	cerebellum volume	1.60787	0.673684	ERAL1; FOXO3; MAPT; PSMB5
no	Primary biliary cholangitis	primary biliary cirrhosis	cerebellum volume	2.13042	0.673684	HLA-DRB1; HLA-DRB1
no	Cholesterol, total	total cholesterol measurement	cerebellum volume	2.13042	0.673684	FADS1; FADS3
no	Estimated glomerular filtration rate in non-diabetics	glomerular filtration rate	cerebellum volume	2.13042	0.673684	INA; PRKAG2
no	Hypospadias	hypospadias	cerebellum volume	3.5507	0.673684	IGFBP3
no	Mental health study participation (completed survey)	health study participation	cerebellum volume	3.5507	0.673684	CCDC171
no	Systemic lupus erythematosus and Systemic sclerosis	systemic scleroderma, systemic lupus erythematosus	cerebellum volume	3.5507	0.673684	BLK
no	Fasting insulin	fasting blood insulin measurement	cerebellum volume	3.5507	0.673684	RSPO3
no	Systolic blood pressure x alcohol consumption (light vs heavy) interaction (2df test)	systolic blood pressure, alcohol consumption measurement	cerebellum volume	3.5507	0.673684	FAM167A
no	Metabolite levels	triacylglycerol 48:0 measurement	cerebellum volume	3.5507	0.673684	TAF4
no	Red blood cell traits	mean corpuscular hemoglobin	cerebellum volume	3.5507	0.673684	NME4
no	Body mass index	physical activity measurement, body mass index	cerebellum volume	2.07846	0.673684	FOXO3; GPRC5B
no	Sum neutrophil eosinophil counts	neutrophil count, eosinophil count	cerebellum volume	2.07846	0.673684	FADS1; VMP1
no	Gut microbiota (bacterial taxa, rank normal transformation method)	gut microbiome measurement	cerebellum volume	2.07846	0.673684	HLA-DQA1; HLA-DQA2; HLA-DQA2
no	Liver enzyme levels (alanine transaminase)	serum alanine aminotransferase measurement	cerebellum volume	1.70434	0.673684	FOXN2; RPS26; SOX7
no	Liver enzyme levels (gamma-glutamyl transferase)	serum gamma-glutamyl transferase measurement	cerebellum volume	1.70434	0.673684	FOXN2; RSPO3; SOX7
no	Body mass index (joint analysis main effects and physical activity interaction)	physical activity measurement, body mass index	cerebellum volume	2.02897	0.673684	FOXO3; GPRC5B
no	Granulocyte count	granulocyte count	cerebellum volume	2.02897	0.673684	FADS1; VMP1
no	Lung function (FVC)	vital capacity	cerebellum volume	1.68191	0.673684	IGFBP3; KANSL1; RSPO3
no	Platelet distribution width	platelet component distribution width	cerebellum volume	1.34351	0.673684	AKT3; ANKS1A; FADS1; FOXO3; SLC43A3; SYT5; VMP1
no	Insomnia symptoms (never/rarely vs. usually)	insomnia measurement	cerebellum volume	3.27757	0.673684	KLHDC8B
no	Barrett's esophagus or Esophageal adenocarcinoma	esophageal adenocarcinoma, Barrett's esophagus	cerebellum volume	3.27757	0.673684	BLK
yes	White matter hyperintensities	white matter hyperintensity measurement	cerebellum volume	3.27757	0.673684	NMT1
yes	Feeling hurt	feeling emotionally hurt measurement	cerebellum volume	3.27757	0.673684	MAPT
no	Mitochondrial heteroplasmy measurement	mitochondrial heteroplasmy measurement	cerebellum volume	3.27757	0.673684	HLA-DQB1
yes	Headache	Headache	cerebellum volume	3.27757	0.673684	MAPT
no	IgG N-glycosylation phenotypes (multivariate analysis)	serum IgG glycosylation measurement	cerebellum volume	3.27757	0.673684	DERL3
no	LDL cholesterol levels x short total sleep time interaction (2df test)	sleep duration, low density lipoprotein cholesterol measurement	cerebellum volume	3.27757	0.673684	FADS1
no	Fractures	bone fracture	cerebellum volume	3.27757	0.673684	RSPO3
no	Bone mineral density	bone density	cerebellum volume	3.27757	0.673684	RSPO3
no	Molybdenum levels	blood molybdenum measurement	cerebellum volume	3.27757	0.673684	IGFBP3
no	Red vs. brown/black hair color	hair color	cerebellum volume	3.27757	0.673684	RALY
no	Non-small cell lung cancer	non-small cell lung carcinoma	cerebellum volume	3.27757	0.673684	ANKS1A
no	Red blood cell traits	mean corpuscular volume	cerebellum volume	3.27757	0.673684	NME4
no	Neutrophil percentage of white cells	neutrophil percentage of leukocytes	cerebellum volume	1.43947	0.673684	HLA-DQA1; HLA-DQA2; KANSL1; MAPT; RSPO3; SOX7
yes	Bipolar I disorder	bipolar I disorder	cerebellum volume	1.98179	0.673684	FADS1; FADS3
no	Smoking initiation	smoking initiation	cerebellum volume	1.98179	0.673684	CDC42BPA; MAPT
yes	Cognitive ability (MTAG)	intelligence, self reported educational attainment	ant. cingulate volume	4.82388	0.674911	RBM23
no	Waist-to-hip ratio adjusted for BMI (adjusted for smoking behaviour)	smoking behavior, BMI-adjusted waist-hip ratio	ant. cingulate volume	4.82388	0.674911	HLA-C
no	Ankylosing spondylitis	ankylosing spondylitis	ant. cingulate volume	4.82388	0.674911	HLA-B
no	Keratinocyte cancer (MTAG)	keratinocyte carcinoma	ant. cingulate volume	4.82388	0.674911	HLA-B
no	Medication use (adrenergics, inhalants)	Inhalant adrenergic use measurement	ant. cingulate volume	4.82388	0.674911	RPS26
no	Breast size	breast size	ant. cingulate volume	4.82388	0.674911	EPB41L5
no	Mean spheric corpuscular volume	mean corpuscular volume	cerebellum volume	1.30601	0.676469	DIP2A; FADS1; HLA-DRB5; MAPT; NPLOC4; PSMB5; SPATA13; TAF4
no	Intraocular pressure	intraocular pressure measurement	ant. cingulate volume	1.99151	0.676647	NPLOC4; NSF; TSPAN10
no	General risk tolerance (MTAG)	risk-taking behaviour	ant. cingulate volume	2.45282	0.676647	CENPV; CTSB
no	Refractive astigmatism	Astigmatism	ant. cingulate volume	4.52239	0.676647	NPLOC4
no	Gut microbiota (functional units)	gut microbiome measurement	ant. cingulate volume	4.52239	0.676647	DAG1
no	Sleep duration (short sleep)	sleep duration	ant. cingulate volume	4.52239	0.676647	DAG1
no	IgA nephropathy	IGA glomerulonephritis	ant. cingulate volume	4.52239	0.676647	HLA-B
yes	Alzheimer's disease in APOE e4- carriers	Alzheimer disease	ant. cingulate volume	4.52239	0.676647	KANSL1
no	Caffeine consumption from coffee or tea	coffee consumption measurement, tea consumption measurement	ant. cingulate volume	4.52239	0.676647	FOXO3
no	Multiple myeloma	multiple myeloma	ant. cingulate volume	4.52239	0.676647	PSORS1C2
no	Lung function (FEV1/FVC)	FEV/FEC ratio	ant. cingulate volume	2.41194	0.676647	HAUS4; ITGA1
no	Squamous cell lung carcinoma	squamous cell lung carcinoma	putamen volume	2.27682	0.690661	HIST1H2AC; VARS2; ZNF184
no	Gastroesophageal reflux disease	gastroesophageal reflux disease	putamen volume	2.97738	0.690661	MICA; SUOX
yes	Logical memory (delayed recall) in normal cognition	memory performance	cerebellum volume	3.04346	0.691113	BMP4
no	Cadmium levels	blood cadmium measurement	cerebellum volume	3.04346	0.691113	AFAP1
no	Periodontitis (Mean PAL)	periodontitis	cerebellum volume	3.04346	0.691113	PGPEP1
no	Waist-to-hip ratio adjusted for BMI in non-smokers	BMI-adjusted waist-hip ratio	cerebellum volume	3.04346	0.691113	RSPO3
no	Blood pressure	systolic blood pressure	cerebellum volume	3.04346	0.691113	RSPO3
yes	Retinal detachment or retinal break	retinal detachment, retinal break	cerebellum volume	3.04346	0.691113	MAPT
no	Carotid intima media thickness (mean)	carotid artery intima media thickness	cerebellum volume	3.04346	0.691113	VCAN
no	Glomerular filtration rate in non diabetics (creatinine)	creatinine measurement, glomerular filtration rate	cerebellum volume	3.04346	0.691113	PRKAG2
no	Triglycerides	triglyceride measurement	cerebellum volume	1.61804	0.691113	FADS1; FADS3; RSPO3
no	Small cell lung carcinoma	small cell lung carcinoma	DLPFC volume	3.33784	0.691138	HLA-B; HLA-C
no	Monocyte count	monocyte count	DLPFC volume	1.90586	0.693396	EGFR; HLA-B; HLA-C; PIK3CD; PLEKHM1
no	Smoking initiation (ever regular vs never regular)	smoking initiation	nuc. accumbens volume	4.40966	0.693511	LY6G6C; SYT14
yes	Parkinson's disease	Parkinson disease	nuc. accumbens volume	2.50745	0.693511	ARHGAP27; CRHR1; CRHR1; PLEKHM1
no	Visceral adipose tissue adjusted for BMI	visceral adipose tissue measurement, body mass index	ant. cingulate volume	4.25637	0.698446	HLA-B
no	Gamma glutamyl transferase levels	serum gamma-glutamyl transferase measurement	ant. cingulate volume	4.25637	0.698446	ITGA1
no	Glomerular filtration rate (creatinine)	creatinine measurement, glomerular filtration rate	ant. cingulate volume	4.25637	0.698446	TFDP2
no	Appendicular lean mass	appendicular lean mass	putamen volume	1.42874	0.699485	ATP5MC2; C20orf194; CCND2; FTO; GATAD2A; HEATR3; KBTBD2; KIAA1614; MTMR2; NF1; REST
no	Mean corpuscular hemoglobin	mean corpuscular hemoglobin	DLPFC volume	1.76429	0.702743	DAND5; HCG27; HLA-B; HLA-C; KANSL1; SP1
no	Eosinophil counts	eosinophil count	ant. cingulate volume	1.87133	0.703299	HLA-B; KANSL1; SUOX
no	Lung cancer	lung carcinoma	ant. cingulate volume	2.29709	0.703299	HCG27; HLA-C
no	Birth weight	birth weight	ant. cingulate volume	2.29709	0.703299	COMMD7; HLA-C
no	Medication use (agents acting on the renin-angiotensin system)	Agents acting on the renin-angiotensin system use measurement	DLPFC volume	3.25	0.704258	AGT; BICC1
no	Type 1 diabetes	type 1 diabetes mellitus	hippocampus volume	3.04681	0.712366	HLA-DRB1; HLA-DRB1
no	Systolic blood pressure x smoking status (current vs non-current) interaction (2df test)	smoking status measurement, systolic blood pressure	hippocampus volume	3.04681	0.712366	CYP21A2; CYP21A2
no	Knee osteoarthritis	osteoarthritis, knee	hippocampus volume	6.55063	0.712366	GDF5
no	Asthma (age of onset)	asthma	hippocampus volume	6.55063	0.712366	DDX6
no	Epithelial ovarian cancer	malignant epithelial tumor of ovary	hippocampus volume	6.55063	0.712366	PLEKHM1
no	Itch intensity from mosquito bite	mosquito bite reaction itch intensity measurement	ant. cingulate volume	4.0199	0.71261	HLA-B
no	Neurological blood protein biomarker levels	blood protein measurement	ant. cingulate volume	4.0199	0.71261	ITIH4
no	Systemic lupus erythematosus	systemic lupus erythematosus	ant. cingulate volume	1.83962	0.71261	HLA-B; HLA-C; SLC35G5
no	Hand grip strength	grip strength measurement	hippocampus volume	2.91139	0.720208	HLA-DRB1; HLA-DRB1
no	Household income (MTAG)	household income	hippocampus volume	2.91139	0.720208	CRHR1; CRHR1
no	Systemic lupus erythematosus	systemic lupus erythematosus	hippocampus volume	1.94093	0.720208	C2; DDX6; HLA-DRB1; HLA-DRB1
no	Neutrophil count	neutrophil count	hippocampus volume	1.94093	0.720208	CRHR1; CRHR1; PCDHA10; ZNF786
no	Albumin-globulin ratio	albumin:globulin ratio measurement	hippocampus volume	5.95512	0.720208	MPHOSPH9
no	Endometriosis	endometriosis	hippocampus volume	5.95512	0.720208	C2
no	Anthropometric traits (multi-trait analysis)	body weights and measures	hippocampus volume	5.95512	0.720208	GDF5
yes	Schizophrenia, bipolar disorder or major depressive disorder x sex interaction	unipolar depression, bipolar disorder, schizophrenia, sex interaction measurement	hippocampus volume	5.95512	0.720208	TES
yes	Schizophrenia, bipolar disorder or recurrent major depressive disorder x sex interaction	disease recurrence, unipolar depression, bipolar disorder, schizophrenia, sex interaction measurement	hippocampus volume	5.95512	0.720208	TES
no	Smoking behaviour (cigarettes smoked per day)	cigarettes per day measurement	hippocampus volume	5.95512	0.720208	EPHX2
no	Adult asthma	asthma	cerebellum volume	2.84056	0.723292	HLA-DQA1; HLA-DQA2
no	Triglyceride levels x short total sleep time interaction (2df test)	sleep duration, triglyceride measurement	cerebellum volume	2.84056	0.723292	FADS1
yes	Leprosy	leprosy	cerebellum volume	2.84056	0.723292	HLA-DQA1; HLA-DQA2
no	Pediatric autoimmune diseases	autoimmune thyroid disease, systemic lupus erythematosus, type 1 diabetes mellitus, ankylosing spondylitis, psoriasis, common variable immunodeficiency, celiac disease, ulcerative colitis, Crohn's disease, autoimmune disease, juvenile idiopathic arthritis	cerebellum volume	2.84056	0.723292	SUOX
no	Asthma (childhood onset)	childhood onset asthma	nuc. accumbens volume	2.45923	0.724221	ARHGAP27; DDX6; LY6G6C; SUOX
yes	Bipolar disorder	bipolar disorder	hippocampus volume	1.74219	0.727379	ITIH4; MAP1LC3A; PFAS; RHEBL1; RPL13
no	Number of sexual partners	risky sexual behaviour measurement	cerebellum volume	1.81312	0.727572	BLK; SOX7
no	Asthma	asthma	putamen volume	1.4145	0.728728	C20orf194; ERBB3; HIST1H2BD; HLA-DRA; LAYN; LY6G5B; MICA; P4HA2; RPS26; SUOX; VARS
no	Allergic disease (asthma, hay fever or eczema)	asthma, allergic disease	DLPFC volume	3.16667	0.728812	RPS26; SUOX
no	Body fat percentage	body fat percentage	caudate volume	6.537	0.728925	SULT1A2; TUFM
no	Sum basophil neutrophil counts	neutrophil count, basophil count	putamen volume	2.1909	0.729274	PCDHA10; PCDHA4; PCDHA8
no	General risk tolerance (MTAG)	risk-taking behaviour	putamen volume	1.9114	0.729274	DSTYK; HIST1H2AC; NF1; REST
no	Red blood cell count	erythrocyte count	hippocampus volume	1.73297	0.733322	FARSA; HLA-DRB1; HLA-DRB1; MYO15A; PFAS
no	Red cell distribution width	red blood cell distribution width	amygdala volume	3.20282	0.733947	ARL17A; ARL17A; ARL17A; BRD3; TEX9
yes	Intelligence (MTAG)	intelligence	caudate volume	2.66816	0.736448	ATP2A1; CENPW; DAG1; NUPR1; SULT1A1
no	Apolipoprotein B levels	apolipoprotein B measurement	caudate volume	2.66816	0.736448	L3MBTL3; NAGS; NF1; SP4; TMEM199
no	Estimated glomerular filtration rate	glomerular filtration rate	caudate volume	1.9611	0.736448	CNNM2; DAG1; DYDC2; HTR1D; KBTBD2; L3MBTL3; RPA3; TFDP2; TUFM
no	Neutrophil percentage of granulocytes	neutrophil percentage of granulocytes	cerebellum volume	1.77535	0.736457	HLA-DQA1; HLA-DQA2; KANSL1
no	Lumbar spine bone mineral density	bone density	cerebellum volume	2.66303	0.736457	MAPT
no	Anthropometric traits (multi-trait analysis)	body weights and measures	cerebellum volume	2.66303	0.736457	GPRC5B
no	Triglyceride levels x long total sleep time interaction (2df test)	sleep duration, triglyceride measurement	cerebellum volume	2.66303	0.736457	FADS1
no	Type 1 diabetes and autoimmune thyroid diseases	autoimmune thyroid disease, type 1 diabetes mellitus	cerebellum volume	2.66303	0.736457	HSPA1L
yes	Anti-saccade response	antisaccade response measurement	cerebellum volume	2.66303	0.736457	DIP2A
no	Diabetic retinopathy	diabetic retinopathy	cerebellum volume	2.66303	0.736457	AKT3
no	Hypertrophic cardiomyopathy (sarcomere negative)	hypertrophic cardiomyopathy	cerebellum volume	2.66303	0.736457	SPPL2C
no	Metabolite levels	metabolite measurement	cerebellum volume	2.66303	0.736457	FADS1
no	Bone mineral density (hip)	hip bone mineral density	cerebellum volume	2.66303	0.736457	LINC00222
yes	Huntington's disease progression	Huntington disease, disease progression measurement	cerebellum volume	2.66303	0.736457	NOP14-AS1
no	Waist-to-hip ratio adjusted for BMI (additive genetic model)	BMI-adjusted waist-hip ratio	ant. cingulate volume	3.80833	0.736535	MAPKBP1
no	Clozapine-induced agranulocytosis	Drug-induced agranulocytosis, response to clozapine	ant. cingulate volume	3.80833	0.736535	HLA-B
no	Lung cancer in ever smokers	lung carcinoma	hippocampus volume	2.72943	0.736816	EPHX2; GALK2
no	Medication use (drugs used in diabetes)	Drugs used in diabetes use measurement	hippocampus volume	5.45886	0.736816	DAND5
no	Inflammatory skin disease	psoriasis	hippocampus volume	5.45886	0.736816	REV3L
no	L1-L4 bone mineral density x serum urate levels interaction	urate measurement, spine bone mineral density	hippocampus volume	5.45886	0.736816	EGFR
yes	Response to antidepressants (symptom improvement)	response to antidepressant	hippocampus volume	5.45886	0.736816	TICAM2
no	Waist-to-hip ratio adjusted for BMI x sex x age interaction (4df test)	BMI-adjusted waist-hip ratio, sex interaction measurement, age at assessment	hippocampus volume	2.11311	0.736816	GDF5; RILPL2; TARBP2
no	Chronic lymphocytic leukemia	chronic lymphocytic leukemia	putamen volume	2.76471	0.738423	BCL2; MDS2
yes	Age-related hearing impairment	age-related hearing impairment	putamen volume	2.76471	0.738423	SFI1; TRIOBP
no	Coronary artery disease (myocardial infarction, percutaneous transluminal coronary angioplasty, coronary artery bypass grafting, angina or chromic ischemic heart disease)	coronary artery disease	putamen volume	2.76471	0.738423	NOA1; REST
no	Systolic blood pressure x smoking status (current vs non-current) interaction (2df test)	smoking status measurement, systolic blood pressure	putamen volume	2.15033	0.738423	FTO; HFE; SLC2A12
no	Daytime nap	daytime rest measurement	nuc. accumbens volume	2.90636	0.747004	CRHR1; CRHR1; PLEKHM1
yes	Cognitive ability, years of educational attainment or schizophrenia (pleiotropy)	schizophrenia, intelligence, self reported educational attainment	nuc. accumbens volume	2.90636	0.747004	PDXDC1; PDXDC1; RPS26
no	HDL cholesterol levels x alcohol consumption (regular vs non-regular drinkers) interaction (2df)	alcohol consumption measurement, high density lipoprotein cholesterol measurement	cerebellum volume	1.70434	0.749971	MMP24; RSPO3
no	Body size at age 10	comparative body size at age 10, self-reported	cerebellum volume	1.37447	0.749971	CCDC171; GPRC5B; HLA-DQB1; LRRC37A2
yes	Bell's palsy	Bell's palsy	cerebellum volume	2.50638	0.749971	LUZP1
no	Behcet's disease	Behcet's syndrome	cerebellum volume	2.50638	0.749971	CCDC71
no	HDL cholesterol levels x long total sleep time interaction (2df test)	sleep duration, high density lipoprotein cholesterol measurement	cerebellum volume	2.50638	0.749971	RSPO3
no	Erectile dysfunction	erectile dysfunction	cerebellum volume	2.50638	0.749971	PUS10
no	Coronary artery calcified atherosclerotic plaque (90 or 130 HU threshold) in type 2 diabetes	coronary artery calcification	cerebellum volume	2.50638	0.749971	FAM167A
no	Alanine transaminase levels	serum alanine aminotransferase measurement	cerebellum volume	2.50638	0.749971	FADS1
yes	Experiencing mood swings	mood instability measurement	cerebellum volume	2.50638	0.749971	MAPT
yes	Restless legs syndrome	restless legs syndrome	cerebellum volume	2.50638	0.749971	TANC1
no	Fasting blood glucose	fasting blood glucose measurement	cerebellum volume	2.50638	0.749971	FADS1
no	Plateletcrit	platelet crit	cerebellum volume	1.23759	0.754538	ARHGEF12; DEPTOR; KANSL1; NMT1; SPATA13; SYT5; VMP1
no	Waist-hip ratio	waist-hip ratio	cerebellum volume	1.67092	0.754538	RSPO3; SNX31
no	HDL cholesterol levels x alcohol consumption (drinkers vs non-drinkers) interaction (2df)	alcohol drinking, high density lipoprotein cholesterol measurement	cerebellum volume	1.67092	0.754538	MMP24; RSPO3
no	Asthma or allergic disease (pleiotropy)	asthma, allergic disease	hippocampus volume	2.62025	0.754824	HLA-DRB1; HLA-DRB1
no	Appendicular lean mass	appendicular lean mass	hippocampus volume	1.57847	0.754824	C20orf194; GDF5; HLA-DRB1; HLA-DRB1; LLGL1; TESC
no	Allergy	allergic disease	hippocampus volume	5.03895	0.754824	DDX6
no	vWF levels	von Willebrand factor measurement	hippocampus volume	5.03895	0.754824	TCN2
no	Basophil percentage of granulocytes	basophil percentage of granulocytes	hippocampus volume	5.03895	0.754824	SLC45A3
no	Night sleep phenotypes	nighttime rest measurement	hippocampus volume	5.03895	0.754824	TIAF1
no	Manganese levels	blood manganese measurement	hippocampus volume	5.03895	0.754824	ITIH4
no	Diastolic blood pressure	diastolic blood pressure	DLPFC volume	1.71528	0.754835	AGT; CENPW; HCG27; HLA-B; MECR; MRC2
no	Cataracts	cataract	ant. cingulate volume	3.61791	0.757736	NPLOC4
no	Urinary albumin excretion	albuminuria	ant. cingulate volume	3.61791	0.757736	MAPKBP1
yes	Cerebrospinal AB1-42 levels in normal cognition	beta-amyloid 1-42 measurement	ant. cingulate volume	3.61791	0.757736	CENPV
no	Malaria	malaria	DLPFC volume	1.99194	0.758184	ATP6V1G2; GTF2H4; HCG27; HLA-B
no	Neutrophil percentage of white cells	neutrophil percentage of leukocytes	DLPFC volume	1.99194	0.758184	HLA-B; HLA-G; KANSL1; SP1
no	Rosacea symptom severity	rosacea severity measurement	DLPFC volume	2.94048	0.758184	HLA-C; KCNJ3
no	Type 1 diabetes	type 1 diabetes mellitus	DLPFC volume	2.94048	0.758184	CENPW; SUOX
no	Waist-to-hip ratio adjusted for BMI in non-smokers	BMI-adjusted waist-hip ratio	DLPFC volume	6.175	0.758184	HLA-C
no	Anthropometric traits (multi-trait analysis)	body weights and measures	DLPFC volume	6.175	0.758184	RAB24
no	Lung function in never smokers (low FEV1 vs high FEV1)	forced expiratory volume	DLPFC volume	6.175	0.758184	KANSL1
no	Beard thickness	facial hair thickness measurement	DLPFC volume	6.175	0.758184	SRM
no	Hypertrophic cardiomyopathy (sarcomere negative)	hypertrophic cardiomyopathy	DLPFC volume	6.175	0.758184	SPPL2C
no	Acute lymphoblastic leukemia (childhood)	acute lymphoblastic leukemia	DLPFC volume	6.175	0.758184	RSPO2
no	Orofacial clefts	Orofacial cleft	DLPFC volume	6.175	0.758184	LRRC37A2
no	Red vs. brown/black hair color	hair color	DLPFC volume	6.175	0.758184	TSPAN10
no	Cutaneous malignant melanoma	cutaneous melanoma	putamen volume	2.66937	0.765043	DSTYK; FTO
no	Walking pace	gait measurement	putamen volume	2.66937	0.765043	FTO; TUFM
no	Reticulocyte fraction of red cells	reticulocyte measurement	putamen volume	1.60162	0.765043	BCL2; GATAD2A; HFE; MICA; SP1; TMCC2
no	Allergic rhinitis	allergic rhinitis	DLPFC volume	2.80682	0.76513	HLA-B; HLA-C
no	Basal cell carcinoma	basal cell carcinoma	DLPFC volume	2.80682	0.76513	HLA-B; HLA-C
yes	Cognitive ability	intelligence	DLPFC volume	5.61364	0.76513	KANSL1
no	Waist-to-hip ratio adjusted for BMI (joint analysis main effects and smoking interaction)	smoking behavior, BMI-adjusted waist-hip ratio	DLPFC volume	5.61364	0.76513	HLA-C
no	Fasting insulin	fasting blood insulin measurement	DLPFC volume	5.61364	0.76513	ASB13
yes	White matter hyperintensity volume x hypertension interaction (2df)	hypertension, white matter hyperintensity measurement	DLPFC volume	5.61364	0.76513	CCDC88C
no	Chronic hepatitis B infection	chronic hepatitis B virus infection	DLPFC volume	5.61364	0.76513	HLA-C
no	Mitochondrial heteroplasmy measurement	mitochondrial heteroplasmy measurement	DLPFC volume	5.61364	0.76513	MRPL43
no	Fractures	bone fracture	DLPFC volume	5.61364	0.76513	CTNNB1
no	Pediatric autoimmune diseases	autoimmune thyroid disease, systemic lupus erythematosus, type 1 diabetes mellitus, ankylosing spondylitis, psoriasis, common variable immunodeficiency, celiac disease, ulcerative colitis, Crohn's disease, autoimmune disease, juvenile idiopathic arthritis	DLPFC volume	5.61364	0.76513	SUOX
yes	Schizophrenia, bipolar disorder or recurrent major depressive disorder x sex interaction	disease recurrence, unipolar depression, bipolar disorder, schizophrenia, sex interaction measurement	DLPFC volume	5.61364	0.76513	TTC34
yes	Amyotrophic lateral sclerosis (sporadic)	sporadic amyotrophic lateral sclerosis	DLPFC volume	2.68478	0.770146	ASB13; SREBF2
yes	Cortical thickness (MOSTest)	cortical thickness, neuroimaging measurement	DLPFC volume	2.08146	0.770146	ACTR1B; RFTN2; SMARCAL1
no	Hematocrit	hematocrit	DLPFC volume	1.81618	0.770146	BICC1; CRHR1; CRHR1; LRRD1
no	Obesity-related traits	body height	DLPFC volume	5.14583	0.770146	BICC1
no	Response to hepatitis B vaccine	response to vaccine	DLPFC volume	5.14583	0.770146	HLA-C
yes	Leprosy	leprosy	DLPFC volume	5.14583	0.770146	HLA-C
no	Perceived unattractiveness to mosquitoes	perceived unattractiveness to mosquitos measurement	DLPFC volume	5.14583	0.770146	HLA-C
no	Iron status biomarkers (iron levels)	serum iron measurement	DLPFC volume	5.14583	0.770146	DNMT3B
no	Epithelial ovarian cancer	malignant epithelial tumor of ovary	DLPFC volume	5.14583	0.770146	PLEKHM1
no	Dental caries (decayed and filled deciduous teeth)	dental caries	DLPFC volume	5.14583	0.770146	EGFR
no	Testicular germ cell tumor	testicular carcinoma	DLPFC volume	5.14583	0.770146	HEATR3
no	Waist-to-hip ratio adjusted for BMI (joint analysis main effects and smoking interaction)	smoking behavior, BMI-adjusted waist-hip ratio	cerebellum volume	2.36714	0.770248	RSPO3
no	Sarcoidosis (Lofgren's syndrome vs non-Lofgren's syndrome)	sarcoidosis	cerebellum volume	2.36714	0.770248	HLA-DQA1; HLA-DQA2
no	Lamb consumption	diet measurement	cerebellum volume	2.36714	0.770248	CCDC171
no	Blood metabolite levels	blood metabolite measurement	cerebellum volume	2.36714	0.770248	RPF2
no	Apolipoprotein B levels	apolipoprotein B measurement	DLPFC volume	2.03571	0.775772	HLA-G; NISCH; SP1
no	Body fat distribution (arm fat ratio)	body fat distribution	DLPFC volume	2.52041	0.775772	RAB24; RFTN2
no	Intraocular pressure	intraocular pressure measurement	DLPFC volume	1.76429	0.775772	BICC1; CENPW; NSF; TSPAN10
no	High myopia	Myopia	DLPFC volume	4.75	0.775772	CTNNB1
no	Type 1 diabetes (age at diagnosis)	age at diagnosis, type 1 diabetes mellitus	DLPFC volume	4.75	0.775772	HLA-C
yes	Feeling worry	worry measurement	DLPFC volume	4.75	0.775772	HLA-C
yes	Nicotine dependence	nicotine dependence	DLPFC volume	4.75	0.775772	DNMT3B
no	L1-L4 bone mineral density x serum urate levels interaction	urate measurement, spine bone mineral density	DLPFC volume	4.75	0.775772	EGFR
yes	Worry too long after an embarrassing experience	worry measurement	DLPFC volume	4.75	0.775772	SYT14
yes	Response to antidepressants (symptom improvement)	response to antidepressant	DLPFC volume	4.75	0.775772	TICAM2
no	HDL cholesterol levels	high density lipoprotein cholesterol measurement	DLPFC volume	1.61649	0.775772	HCG27; HLA-B; HLA-G; NISCH; RPS6KL1
no	Hip circumference	hip circumference	DLPFC volume	2.42157	0.775772	BTN3A2; PLEKHM1
no	Arterial stiffness index	arterial stiffness measurement	DLPFC volume	4.41071	0.775772	COMMD7
no	Processed meat consumption	diet measurement	DLPFC volume	4.41071	0.775772	SREBF2
no	Self-reported allergy	allergic disease	DLPFC volume	4.41071	0.775772	HLA-C
no	Asthma (moderate or severe)	asthma	DLPFC volume	4.41071	0.775772	RPS26
no	Medication use (adrenergics, inhalants)	Inhalant adrenergic use measurement	DLPFC volume	4.41071	0.775772	RPS26
no	Manganese levels	blood manganese measurement	DLPFC volume	4.41071	0.775772	BICC1
no	Inflammatory skin disease	psoriasis	DLPFC volume	4.41071	0.775772	RPS26
yes	Experiencing mood swings	mood instability measurement	DLPFC volume	4.41071	0.775772	HOXB2
no	Night sleep phenotypes	nighttime rest measurement	DLPFC volume	4.41071	0.775772	BICC1
yes	Regular attendance at a pub or social club	social interaction measurement	DLPFC volume	4.41071	0.775772	MRPL43
no	Hand grip strength	grip strength measurement	DLPFC volume	2.375	0.775772	KANSL1; SPPL2C
no	Crohn's disease	Crohn's disease	ant. cingulate volume	1.5645	0.780269	DAG1; HLA-B; HLA-C; MUC1
yes	Educational attainment	self reported educational attainment	ant. cingulate volume	3.44563	0.781974	SBNO1
yes	Cortical thickness (MOSTest)	cortical thickness, neuroimaging measurement	ant. cingulate volume	2.03826	0.787974	MUC1; SF3B1
no	Age at first birth	age at first birth measurement	putamen volume	2.58039	0.789737	CYHR1; RECQL4
no	Autoimmune thyroid disease	autoimmune thyroid disease	putamen volume	2.58039	0.789737	ERBB3; TNFRSF14
no	Medication use (calcium channel blockers)	Calcium channel blocker use measurement	putamen volume	2.58039	0.789737	FTO; SHBG
no	High light scatter reticulocyte percentage of red cells	reticulocyte count	putamen volume	2.03715	0.789737	HFE; KBTBD2; TMCC2
no	High myopia	Myopia	cerebellum volume	2.24255	0.793248	BMP4
no	Refractive astigmatism	Astigmatism	cerebellum volume	2.24255	0.793248	NPLOC4
no	Joint mobility (Beighton score)	joint hypermobility measurement	cerebellum volume	2.24255	0.793248	VCAN
no	Iron status biomarkers (total iron binding capacity)	total iron binding capacity	cerebellum volume	2.24255	0.793248	FADS1
no	Polycystic ovary syndrome	polycystic ovary syndrome	cerebellum volume	2.24255	0.793248	SUOX
yes	Cognitive ability, years of educational attainment or schizophrenia (pleiotropy)	schizophrenia, intelligence, self reported educational attainment	hippocampus volume	2.47194	0.79632	MPHOSPH9; SF3B1
no	Body fat percentage	body fat percentage	hippocampus volume	4.67902	0.79632	PICK1
yes	Intelligence	intelligence	ant. cingulate volume	3.28901	0.79683	FOXO3
yes	Regular attendance at a religious group	social interaction measurement	ant. cingulate volume	3.28901	0.79683	DAG1
no	Chronic kidney disease	chronic kidney disease	ant. cingulate volume	3.28901	0.79683	SFMBT1
no	Apolipoprotein B levels	apolipoprotein B measurement	ant. cingulate volume	1.98242	0.8025	ITGA1; SP1
no	Brown vs. black hair color	hair color	DLPFC volume	4.11667	0.802892	TSPAN10
no	Diastolic blood pressure (cigarette smoking interaction)	smoking status measurement, diastolic blood pressure	DLPFC volume	4.11667	0.802892	AGT
no	Bone mineral density (hip)	hip bone mineral density	DLPFC volume	4.11667	0.802892	CTNNB1
no	Night sleep phenotypes	sleep quality	DLPFC volume	2.28704	0.802892	FASTKD5; UBOX5
no	Serum alkaline phosphatase levels	alkaline phosphatase measurement	cerebellum volume	1.25319	0.80311	FOXN2; HLA-DQA1; HLA-DQA2; HLA-DRB1; HLA-DRB1; MAPT
yes	Bipolar disorder	bipolar disorder	DLPFC volume	1.53607	0.805537	ACTR1B; MAP1LC3A; NEK4; NISCH; RHEBL1
no	Spherical equivalent or myopia (age of diagnosis)	refractive error, age at onset, Myopia	DLPFC volume	2.20536	0.805537	BICC1; TSPAN10
no	Idiopathic dilated cardiomyopathy	idiopathic dilated cardiomyopathy	DLPFC volume	3.85938	0.805537	RFTN2
no	Lumbar spine bone mineral density	spine bone mineral density	DLPFC volume	3.85938	0.805537	CTNNB1
no	HDL cholesterol levels x short total sleep time interaction (2df test)	sleep duration, high density lipoprotein cholesterol measurement	DLPFC volume	3.85938	0.805537	SMARCAL1
yes	White matter hyperintensity volume (adjusted for hypertension)	white matter hyperintensity measurement	DLPFC volume	3.85938	0.805537	CCDC88C
no	Polycystic ovary syndrome	polycystic ovary syndrome	DLPFC volume	3.85938	0.805537	SUOX
no	Systolic blood pressure (cigarette smoking interaction)	smoking status measurement, systolic blood pressure	DLPFC volume	3.85938	0.805537	AGT
no	Corneal astigmatism	Corneal astigmatism	DLPFC volume	3.85938	0.805537	TSPAN10
no	Dupuytren's disease	Dupuytren Contracture	DLPFC volume	3.85938	0.805537	RSPO2
no	QT interval	QT interval	cerebellum volume	1.5494	0.806292	FADS1; RSPO3
no	Body mass index	body mass index	ant. cingulate volume	1.32594	0.806522	ARNT2; CDK5RAP3; DAG1; FOXO3; ITIH4; NEK4; NSF
no	HDL cholesterol levels in HIV infection	high density lipoprotein cholesterol measurement	ant. cingulate volume	3.14601	0.806522	ADORA2B
no	BMI (adjusted for smoking behaviour)	smoking behavior, body mass index	ant. cingulate volume	3.14601	0.806522	FOXO3
no	Glomerular filtration rate	glomerular filtration rate	ant. cingulate volume	3.14601	0.806522	TFDP2
no	LDL cholesterol	low density lipoprotein cholesterol measurement	hippocampus volume	2.42616	0.809834	LLGL1; PFAS
no	Systolic blood pressure	systolic blood pressure	hippocampus volume	1.60555	0.809834	ARL17A; ARL17A; ARL17A; CYP21A2; CYP21A2
no	LDL cholesterol levels	low density lipoprotein cholesterol measurement	DLPFC volume	1.79854	0.810694	ATP6V1G2; HLA-B; HLA-G
no	Mean corpuscular hemoglobin	mean corpuscular hemoglobin	putamen volume	1.44695	0.812039	BCL2; CCND2; DSTYK; HFE; KBTBD2; MTMR2; SP1; TMCC2
no	Immature fraction of reticulocytes	reticulocyte measurement	ant. cingulate volume	1.92955	0.812295	FOXO3; ITGA1
no	Medication use (beta blocking agents)	Beta blocking agent use measurement	cerebellum volume	2.13042	0.813616	PGPEP1
no	Medication use (drugs used in diabetes)	Drugs used in diabetes use measurement	cerebellum volume	2.13042	0.813616	HLA-DQB1
no	Metabolic traits	metabolite measurement	cerebellum volume	2.13042	0.813616	FADS1
no	High light scatter reticulocyte count	reticulocyte count	cerebellum volume	1.2059	0.813616	ERAL1; FOXO3; KANSL1; MAPT; PITPNM2; PSMB5
no	Allergic rhinitis	allergic rhinitis	cerebellum volume	1.52173	0.813616	HLA-DQA1; HLA-DQA2; HLA-DQB1
no	Asthma or allergic disease (pleiotropy)	asthma, allergic disease	DLPFC volume	2.16667	0.816054	RPS26; SUOX
no	BMI (adjusted for smoking behaviour)	smoking behavior, body mass index	putamen volume	2.49715	0.816292	ATP2A1; FTO
no	Waist circumference	waist circumference	nuc. accumbens volume	2.78	0.817885	PDXDC1; PDXDC1; RNF185
no	Hip circumference adjusted for BMI	BMI-adjusted hip circumference	ant. cingulate volume	1.34829	0.819408	BTN3A2; HCG27; HLA-B; HLA-C; PSORS1C2; SBNO1
no	Optic disc size	optic disc size measurement	ant. cingulate volume	3.01493	0.819408	NPLOC4
no	Adventurousness	risk-taking behaviour	ant. cingulate volume	3.01493	0.819408	CENPV
no	Colorectal cancer	obsolete_colorectal cancer	DLPFC volume	2.12931	0.819713	CTNNB1; HLA-G
yes	Cognitive ability (MTAG)	intelligence, self reported educational attainment	DLPFC volume	3.63235	0.819713	RBM23
no	Refractive astigmatism	Astigmatism	DLPFC volume	3.63235	0.819713	EGFR
no	IgA nephropathy	IGA glomerulonephritis	DLPFC volume	3.63235	0.819713	HLA-B
no	Longevity	longevity	DLPFC volume	3.63235	0.819713	ABCC4
no	Age at first birth	age at first birth measurement	amygdala volume	8.26327	0.81996	CYHR1; FNIP2
no	Immature fraction of reticulocytes	reticulocyte measurement	amygdala volume	4.76727	0.81996	BRD3; PFAS; SPIRE2
no	Malaria	malaria	cerebellum volume	1.27189	0.822812	ATP6V1G2; DDAH2; HCG27; LY6G5B
no	Eosinophil percentage of granulocytes	eosinophil percentage of granulocytes	cerebellum volume	1.49503	0.822812	HLA-DQB1; KANSL1
no	Sum eosinophil basophil counts	basophil count, eosinophil count	cerebellum volume	1.49503	0.822812	FADS1; KANSL1
no	Serum uric acid levels	uric acid measurement	cerebellum volume	1.49503	0.822812	HLA-DQB1; POLA2
no	Apolipoprotein A1 levels	apolipoprotein A 1 measurement	cerebellum volume	1.21738	0.824252	AKT3; HLA-DRB5; RNF185; RSPO3; SOX7
no	Night sleep phenotypes	nighttime rest measurement	cerebellum volume	2.02897	0.824252	TANC1
yes	Left-handedness	handedness	cerebellum volume	2.02897	0.824252	FOXN2
no	Body fat mass	fat body mass	cerebellum volume	2.02897	0.824252	CCDC171
no	Reticulocyte count	reticulocyte count	putamen volume	1.48055	0.826233	BCL2; DSTYK; GATAD2A; HFE; POR; SP1; TMCC2
no	Macular thickness	macula measurement	putamen volume	1.9681	0.826233	ARHGEF7; DYRK1B; POLR2F
no	Type 2 diabetes (adjusted for BMI)	type 2 diabetes mellitus	hippocampus volume	4.36709	0.830577	MPHOSPH9
no	Urate levels	urate measurement	putamen volume	1.73959	0.831667	FBXO34; FTO; HLA-DRA; VARS2
no	Morning person	chronotype measurement	DLPFC volume	2.05833	0.8363	BICC1; RFTN2
yes	Cognitive ability, years of educational attainment or schizophrenia (pleiotropy)	schizophrenia, intelligence, self reported educational attainment	DLPFC volume	2.05833	0.8363	RBM23; RPS26
yes	Glaucoma	glaucoma	DLPFC volume	3.43056	0.8363	BICC1
no	Caffeine consumption from coffee or tea	coffee consumption measurement, tea consumption measurement	DLPFC volume	3.43056	0.8363	CENPW
yes	Proportion of activated microglia (inferior temporal cortex)	microglial activation measurement	DLPFC volume	3.43056	0.8363	CCDC88C
no	Caffeine consumption from tea	tea consumption measurement	DLPFC volume	3.43056	0.8363	SREBF2
no	Body mass index (joint analysis main effects and smoking interaction)	smoking behavior, body mass index	putamen volume	2.41912	0.836306	ATP2A1; FTO
no	Weight	body weight	hippocampus volume	2.33951	0.839154	GDF5; MAPK3
no	Red cell distribution width	red blood cell distribution width	hippocampus volume	1.69049	0.839154	ARL17A; ARL17A; ARL17A; PTTG1IP
no	Refractive astigmatism	Astigmatism	hippocampus volume	4.09415	0.841494	EGFR
yes	Disease progression in age-related macular degeneration	age-related macular degeneration, disease progression measurement	hippocampus volume	4.09415	0.841494	C2
no	Behcet's disease	Behcet's syndrome	hippocampus volume	4.09415	0.841494	CCDC71
no	Lamb consumption	diet measurement	hippocampus volume	4.09415	0.841494	EIF3C
yes	Delirium	delirium	hippocampus volume	4.09415	0.841494	PTTG1IP
no	Night sleep phenotypes	sleep quality	cerebellum volume	1.44435	0.845373	IGFBP3; UBOX5-AS1
no	Body mass index (age>50)	body mass index	cerebellum volume	1.93675	0.845373	DNAJC27-AS1
no	Uterine fibroids	uterine fibroid	cerebellum volume	1.93675	0.845373	PITPNM2
no	Caffeine consumption from tea	tea consumption measurement	cerebellum volume	1.93675	0.845373	SREBF2
no	Colorectal cancer or advanced adenoma	colorectal adenoma, obsolete_colorectal cancer	nuc. accumbens volume	3.76118	0.849306	BOC; MAP1LC3A
no	Eosinophil counts	eosinophil count	nuc. accumbens volume	2.03631	0.849306	ABCC5; CRHR1; CRHR1; SUOX; TRABD
no	LDL cholesterol	low density lipoprotein cholesterol measurement	putamen volume	1.90357	0.85232	CILP2; HFE; PFAS
no	Sleep duration (short sleep)	sleep duration	putamen volume	2.34581	0.85232	APEH; DAG1
no	FEV1	forced expiratory volume	putamen volume	1.87287	0.85232	ABHD12; SLC2A12; ZNF184
no	Haemorrhoidal disease	hemorrhoid	putamen volume	2.27682	0.85232	EGFR; NF1
no	Medication use (thyroid preparations)	Thyroid preparation use measurement	putamen volume	2.27682	0.85232	RPS26; TNFRSF14
no	Menopause (age at onset)	age at menopause	putamen volume	2.27682	0.85232	ARHGEF7; STX6
yes	Cognitive decline rate in late mild cognitive impairment	cognitive decline measurement	putamen volume	2.27682	0.85232	LRRC20; SPEF1
no	Mean corpuscular volume	mean corpuscular volume	putamen volume	1.37621	0.85232	BCL2; CCND2; GCAT; HFE; MYLK2; SP1; TMCC2; TONSL
no	Risk-taking tendency (4-domain principal component model)	risk-taking behaviour	putamen volume	2.21176	0.85232	REST; SULT1A1
no	Reticulocyte fraction of red cells	reticulocyte count	putamen volume	1.81434	0.85232	HFE; KBTBD2; TMCC2
yes	Feeling tense	feeling tense measurement	putamen volume	3.87059	0.85232	APEH
yes	Regular attendance at a gym or sports club	social interaction measurement	putamen volume	3.87059	0.85232	APEH
no	IgE levels	serum IgE measurement	putamen volume	3.87059	0.85232	HLA-G
no	Asparaginase hypersensitivity in acute lymphoblastic leukemia	asparaginase hypersensitivity	putamen volume	3.87059	0.85232	HLA-DRA
no	Lymphoma	lymphoma	putamen volume	3.87059	0.85232	HLA-DRA
no	Iron status biomarkers (iron levels)	serum iron measurement	putamen volume	3.87059	0.85232	HFE
no	Bitter non-alcoholic beverage consumption	bitter non-alcoholic beverage consumption measurement	putamen volume	3.87059	0.85232	POR
no	Body mass index in physically inactive individuals	body mass index	putamen volume	3.87059	0.85232	FTO
no	Red vs. brown/black hair color	hair color	putamen volume	3.87059	0.85232	FTO
yes	Feeling guilty	guilt measurement	putamen volume	3.87059	0.85232	HFE
no	Dental caries (decayed and filled deciduous teeth)	dental caries	putamen volume	3.87059	0.85232	EGFR
no	Testicular germ cell tumor	testicular carcinoma	putamen volume	3.87059	0.85232	HEATR3
yes	Hippocampal volume	hippocampal volume	DLPFC volume	3.25	0.855337	SCARB2
yes	White matter hyperintensity volume	white matter hyperintensity measurement	DLPFC volume	3.25	0.855337	CCDC88C
no	Femoral neck bone mineral density	femoral neck bone mineral density	DLPFC volume	3.25	0.855337	CTNNB1
no	Uterine fibroids	uterine fibroid	DLPFC volume	3.25	0.855337	HEATR3
no	Night sleep phenotypes	sleep latency	DLPFC volume	3.25	0.855337	HEY2
no	Chronotype	chronotype measurement	cerebellum volume	1.15679	0.856613	CLIP1; FOXN2; KANSL1; PGPEP1; PPP2R2D; VMP1
no	Inflammatory skin disease	psoriasis	cerebellum volume	1.85254	0.856613	RPS26
yes	Cognitive ability (MTAG)	intelligence, self reported educational attainment	cerebellum volume	1.85254	0.856613	MAPT
yes	Advanced age-related macular degeneration	atrophic macular degeneration, age-related macular degeneration, wet macular degeneration	cerebellum volume	1.85254	0.856613	NPLOC4
no	Caffeine consumption from coffee or tea	coffee consumption measurement, tea consumption measurement	cerebellum volume	1.85254	0.856613	FOXO3
no	Chronic kidney disease	creatinine measurement, chronic kidney disease	cerebellum volume	1.85254	0.856613	RSBN1L
no	Trunk fat mass	fat body mass	cerebellum volume	1.85254	0.856613	CCDC171
no	Hair color	hair colour measurement	cerebellum volume	1.85254	0.856613	RALY
no	Non-albumin protein levels	serum non-albumin protein measurement	hippocampus volume	3.85331	0.866204	DDX6
no	Waist-to-hip ratio adjusted for BMI in active individuals	BMI-adjusted waist-hip ratio	hippocampus volume	3.85331	0.866204	GDF5
no	Male-pattern baldness	androgenetic alopecia	hippocampus volume	3.85331	0.866204	PLEKHM1
no	Neurological blood protein biomarker levels	blood protein measurement	hippocampus volume	3.85331	0.866204	ITIH4
no	Central corneal thickness	central corneal thickness	ant. cingulate volume	2.78301	0.867579	NPLOC4
no	Walking pace	gait measurement	ant. cingulate volume	2.78301	0.867579	BTN3A2
no	Lung function (FVC)	vital capacity	nuc. accumbens volume	2.66417	0.867873	CRHR1; CRHR1; UQCC1
no	Allergic disease (asthma, hay fever or eczema)	asthma, allergic disease	nuc. accumbens volume	3.65371	0.867873	RPS26; SUOX
no	Body fat distribution (leg fat ratio)	body fat distribution	hippocampus volume	2.18354	0.868648	GDF5; WDR6
no	Mean platelet volume	mean platelet volume	hippocampus volume	1.61744	0.868648	GALK2; PICK1; TESC; UCP2
no	Waist-to-hip ratio adjusted for BMI (joint analysis for main effect and physical activity interaction)	BMI-adjusted waist-hip ratio, physical activity measurement	hippocampus volume	3.63924	0.868648	GDF5
no	Waist-to-hip ratio adjusted for body mass index	BMI-adjusted waist-hip ratio, physical activity measurement	hippocampus volume	3.63924	0.868648	GDF5
no	Ankylosing spondylitis	ankylosing spondylitis	hippocampus volume	3.63924	0.868648	PTTG1IP
no	Serum metabolite levels (CMS)	serum metabolite measurement	hippocampus volume	3.63924	0.868648	REV3L
no	Gamma glutamyl transferase levels	serum gamma-glutamyl transferase measurement	hippocampus volume	3.63924	0.868648	PTTG1IP
no	Asthma onset (childhood vs adult)	asthma, age at onset	hippocampus volume	3.63924	0.868648	DDX6
no	Lung cancer	lung carcinoma	hippocampus volume	2.11311	0.870896	EPHX2; GALK2
no	Gut microbiota (functional units)	gut microbiome measurement	cerebellum volume	1.77535	0.871078	AMT
no	Monobrow	synophrys measurement	cerebellum volume	1.77535	0.871078	RSPO3
yes	Intelligence	intelligence	cerebellum volume	1.77535	0.871078	FOXO3
yes	White matter hyperintensity volume (adjusted for hypertension)	white matter hyperintensity measurement	cerebellum volume	1.77535	0.871078	VCAN
no	Ovarian cancer	ovarian carcinoma	cerebellum volume	1.77535	0.871078	CNOT2
no	Mean arterial pressure x alcohol consumption interaction (2df test)	mean arterial pressure, alcohol drinking	cerebellum volume	1.77535	0.871078	RSPO3
no	Psoriasis	psoriasis	cerebellum volume	1.35265	0.872031	HCG27; RPS26
no	Type 2 diabetes	type 2 diabetes mellitus	cerebellum volume	1.11708	0.872031	HLA-DQA1; HLA-DQA2; HLA-DQA2; HLA-DQB1; HLA-DRB5; PITPNM2; RALY; SH2B2
no	Monocyte count	monocyte count	cerebellum volume	1.15158	0.873039	AKT3; ARHGEF12; PAN3; PLEKHM1; VMP1
no	Neutrophil count	neutrophil count	DLPFC volume	1.5061	0.874859	CRHR1; CRHR1; HLA-B; HLA-C
no	Hip index	BMI-adjusted hip circumference	ant. cingulate volume	1.78662	0.875916	HINT3; SBNO1
no	Behcet's disease	Behcet's syndrome	DLPFC volume	3.0875	0.876929	HLA-B
no	Visceral adipose tissue adjusted for BMI	visceral adipose tissue measurement, body mass index	DLPFC volume	3.0875	0.876929	HLA-B
no	Ankylosing spondylitis	ankylosing spondylitis	DLPFC volume	3.0875	0.876929	HLA-B
no	Smoking initiation	smoking initiation	putamen volume	2.09221	0.87708	ERBB3; WDR90
no	Automobile speeding propensity	risk-taking behaviour	putamen volume	3.51872	0.87708	NOA1
no	Medication use (drugs used in diabetes)	Drugs used in diabetes use measurement	putamen volume	3.51872	0.87708	FTO
no	Bitter beverage consumption	bitter beverage consumption measurement	putamen volume	3.51872	0.87708	POR
no	Selective IgA deficiency	selective IgA deficiency disease	putamen volume	3.51872	0.87708	HAUS8
no	Body mass index variance	body mass index	putamen volume	3.51872	0.87708	FTO
no	Obesity (early onset extreme)	obesity	putamen volume	3.51872	0.87708	FTO
no	Heart failure	heart failure	putamen volume	3.51872	0.87708	FTO
no	Mild age-related type 2 diabetes	type 2 diabetes mellitus	putamen volume	3.51872	0.87708	GATAD2A
no	Asthma (childhood onset)	childhood onset asthma	putamen volume	1.56387	0.87708	LY6G5B; MICA; SUOX; VARS
no	Chronic obstructive pulmonary disease	chronic obstructive pulmonary disease	putamen volume	1.70761	0.87708	MICA; MTMR11; VARS2
no	Waist-to-hip ratio adjusted for BMI (age <50)	BMI-adjusted waist-hip ratio	putamen volume	2.03715	0.87708	NAP1L5; TARBP2
no	Waist circumference adjusted for body mass index	BMI-adjusted waist circumference	putamen volume	1.26905	0.87708	BCL2; DAG1; HIST1H2BD; HLA-DRA; MTMR11; MTMR2; NEK4; RFT1; SF3B1; SHBG
yes	Neurociticism	neuroticism measurement	putamen volume	1.98492	0.87708	CENPW; HIST1H1C
no	Diastolic blood pressure x smoking status (ever vs never) interaction (2df test)	smoking status measurement, diastolic blood pressure	putamen volume	1.98492	0.87708	FTO; HFE
no	Blood pressure	diastolic blood pressure	putamen volume	3.22549	0.87708	CAPZA1
no	Blood pressure	mean arterial pressure	putamen volume	3.22549	0.87708	HFE
yes	Hippocampal volume	hippocampal volume	putamen volume	3.22549	0.87708	SPEF1
no	Fasting insulin	fasting blood insulin measurement	putamen volume	3.22549	0.87708	FTO
no	Response to hepatitis B vaccine	response to vaccine	putamen volume	3.22549	0.87708	HLA-DRA
no	Cervical cancer	cervical carcinoma	putamen volume	3.22549	0.87708	MICA
yes	Family history of Alzheimer's disease	family history of Alzheimer’s disease	putamen volume	3.22549	0.87708	ZCWPW1
no	Aortic root size	aortic root size	putamen volume	3.22549	0.87708	SRR
no	Iron status biomarkers (ferritin levels)	ferritin measurement	putamen volume	3.22549	0.87708	HFE
yes	Problematic alcohol use	alcohol use disorder measurement	putamen volume	3.22549	0.87708	FTO
no	Blood pressure (smoking interaction)	pack-years measurement, systolic blood pressure	putamen volume	3.22549	0.87708	TNFRSF19
no	Hemoglobin levels	hemoglobin measurement	hippocampus volume	1.73911	0.879118	LRRC37A; LRRC37A2; PFAS
no	BMI in non-smokers	body mass index	caudate volume	5.50484	0.882731	ATP2A1; NT5C2
yes	Feeling miserable	feeling miserable measurement	caudate volume	5.50484	0.882731	LIN7C; MST1
no	Hemoglobin concentration	hemoglobin measurement	caudate volume	3.56564	0.882731	EXOC3; NYAP1; PFAS
no	Lean body mass	lean body mass	cerebellum volume	1.70434	0.884488	VCAN
no	Obesity	obesity	cerebellum volume	1.70434	0.884488	GPRC5B
no	Nevus count or cutaneous melanoma	nevus count, cutaneous melanoma	cerebellum volume	1.70434	0.884488	RALY
no	Keratinocyte cancer (MTAG)	keratinocyte carcinoma	hippocampus volume	3.4477	0.884851	EPB41L1
no	Hodgkin's lymphoma	Hodgkins lymphoma	hippocampus volume	3.4477	0.884851	MAPK3
no	Dental caries	dental caries	hippocampus volume	3.4477	0.884851	EPHX2
no	Intraocular pressure	intraocular pressure measurement	putamen volume	1.42301	0.885028	CAPZA1; CENPW; P4HA2; RUNX2; TRIOBP
no	Neutrophil percentage of granulocytes	neutrophil percentage of granulocytes	putamen volume	1.93529	0.885028	BCL2; MICA
no	Hemoglobin concentration	hemoglobin measurement	putamen volume	1.93529	0.885028	HFE; PFAS
yes	Major depressive disorder	unipolar depression	putamen volume	1.63546	0.885028	CCND2; SF3B1; ZMAT2
no	HDL cholesterol levels	high density lipoprotein cholesterol measurement	putamen volume	1.32166	0.885028	CDC42SE2; FTO; HFE; HLA-G; HM13; PDXDC1; PDXDC1
no	C-reactive protein levels	C-reactive protein measurement	putamen volume	1.88809	0.885028	CENPW; FTO
no	Peak expiratory flow	peak expiratory flow	putamen volume	1.88809	0.885028	ABHD12; ZNF184
no	Cutaneous melanoma or hair colour	cutaneous melanoma, hair color	putamen volume	2.97738	0.885028	DSTYK
no	Household income	household income	putamen volume	2.97738	0.885028	APEH
no	Type 1 diabetes (age at diagnosis)	age at diagnosis, type 1 diabetes mellitus	putamen volume	2.97738	0.885028	HLA-DRA
no	Iron status biomarkers (transferrin saturation)	total iron binding capacity	putamen volume	2.97738	0.885028	HFE
no	Blood pressure	systolic blood pressure	putamen volume	2.97738	0.885028	CAPZA1
no	Asthma (moderate or severe)	asthma	putamen volume	2.97738	0.885028	RPS26
no	Body fat distribution (trunk fat ratio)	body fat distribution	hippocampus volume	2.04707	0.886137	GDF5; WDR6
no	Lung function (FEV1)	forced expiratory volume	ant. cingulate volume	2.67993	0.886369	KANSL1
no	Lung function (FEV1/FVC)	FEV/FEC ratio	DLPFC volume	1.9	0.888071	HAUS4; KCNJ3
no	Risk-taking tendency (4-domain principal component model)	risk-taking behaviour	nuc. accumbens volume	3.55222	0.889692	SULT1A1; ZIC4
no	Lung function (FEV1)	forced expiratory volume	nuc. accumbens volume	3.55222	0.889692	CRHR1; CRHR1
no	Acne (severe)	acne	putamen volume	1.59065	0.890825	PANX2; RPL15; TRABD
no	Body size at age 10	comparative body size at age 10, self-reported	ant. cingulate volume	1.74357	0.89617	HLA-B; LRRC37A2
no	Smoking status (ever vs never smokers)	smoking behavior	DLPFC volume	1.87121	0.897146	HLA-G; KCNJ3
yes	Advanced age-related macular degeneration	atrophic macular degeneration, age-related macular degeneration, wet macular degeneration	DLPFC volume	2.94048	0.897146	TSPAN10
yes	Hippocampal volume in Alzheimer's disease dementia	hippocampal volume	DLPFC volume	2.94048	0.897146	LRRD1
no	Number of sexual partners	risky sexual behaviour measurement	putamen volume	1.84314	0.898161	FTO; HFE
no	High density lipoprotein cholesterol levels	high density lipoprotein cholesterol measurement	putamen volume	1.56916	0.898161	HLA-DRA; MICA; RFT1
no	Red blood cell count	erythrocyte count	putamen volume	1.28408	0.898161	BCL2; CCND2; HAPLN4; HFE; PFAS; SP1; TMCC2
no	Inflammatory skin disease	psoriasis	putamen volume	2.76471	0.898161	RPS26
no	Medication use (beta blocking agents)	Beta blocking agent use measurement	putamen volume	2.76471	0.898161	FTO
no	Smoking behaviour (cigarettes smoked per day)	cigarettes per day measurement	putamen volume	2.76471	0.898161	CCND2
no	L1-L4 bone mineral density x serum urate levels interaction	urate measurement, spine bone mineral density	putamen volume	2.76471	0.898161	EGFR
no	Melanoma	melanoma	putamen volume	2.76471	0.898161	FTO
yes	Response to cognitive-behavioural therapy in major depressive disorder	cognitive behavioural therapy	putamen volume	2.76471	0.898161	POR
yes	Worry too long after an embarrassing experience	worry measurement	putamen volume	2.76471	0.898161	HFE
no	Alanine aminotransferase levels	serum alanine aminotransferase measurement	DLPFC volume	1.58333	0.900834	MAP1LC3A; SREBF2; SRM
no	Appendicular lean mass	appendicular lean mass	DLPFC volume	1.33273	0.900834	ATP5MC2; DNMT3B; HEATR3; HEY2; HLA-B; MNT
no	Liver enzyme levels (gamma-glutamyl transferase)	serum gamma-glutamyl transferase measurement	DLPFC volume	1.84328	0.900883	BICC1; CENPW
no	Breast cancer	breast carcinoma	nuc. accumbens volume	2.5576	0.901277	CCDC88C; SYT14; ZNF577
no	Adventurousness	risk-taking behaviour	nuc. accumbens volume	3.45622	0.901277	BANK1; SCMH1
no	Asthma (adult onset)	adult onset asthma	nuc. accumbens volume	3.45622	0.901277	RPS26; SUOX
no	Allergic disease (asthma, hay fever and/or eczema) (age of onset)	allergic disease, age at onset	ant. cingulate volume	2.58422	0.901738	HLA-B
no	LDL cholesterol levels	low density lipoprotein cholesterol measurement	ant. cingulate volume	1.72281	0.901738	HLA-B; ITGA1
yes	Stroke	stroke	DLPFC volume	2.80682	0.903962	RFTN2
no	Itch intensity from mosquito bite	mosquito bite reaction itch intensity measurement	DLPFC volume	2.80682	0.903962	HLA-B
no	Waist-to-hip ratio adjusted for BMI (adjusted for smoking behaviour)	smoking behavior, BMI-adjusted waist-hip ratio	DLPFC volume	2.80682	0.903962	HLA-C
yes	Depression	unipolar depression	DLPFC volume	2.80682	0.903962	RPS6KL1
no	Medication use (agents acting on the renin-angiotensin system)	Agents acting on the renin-angiotensin system use measurement	putamen volume	1.75936	0.905193	FTO; HFE
no	Eosinophil percentage of granulocytes	eosinophil percentage of granulocytes	putamen volume	1.75936	0.905193	BCL2; MICA
no	Mean arterial pressure	mean arterial pressure	putamen volume	1.75936	0.905193	CAPZA1; HFE
no	Myocardial infarction	myocardial infarction	putamen volume	1.50802	0.905193	CENPW; RAB11FIP4; REST
no	Age at first sexual intercourse	age at first sexual intercourse measurement	putamen volume	1.50802	0.905193	ERBB3; PDXDC1; PDXDC1
no	Mean spheric corpuscular volume	mean corpuscular volume	putamen volume	1.25436	0.905193	BCL2; EGFR; HFE; NOA1; PFAS; POLR2F; SP1
no	Brown vs. black hair color	hair color	putamen volume	2.58039	0.905193	CCND2
no	Triglyceride levels x loop diuretics use interaction	triglyceride measurement, response to diuretic	putamen volume	2.58039	0.905193	MTMR2
no	Serum total protein level	blood protein measurement	putamen volume	2.58039	0.905193	BCL2
no	Optic cup area	optic cup area measurement	putamen volume	2.58039	0.905193	TRIOBP
no	Arterial stiffness index	arterial stiffness measurement	putamen volume	2.58039	0.905193	COMMD7
no	Familial squamous cell lung carcinoma	squamous cell lung carcinoma, family history of lung cancer	putamen volume	2.58039	0.905193	NF1
no	Alcohol consumption	alcohol consumption measurement	cerebellum volume	1.63879	0.907894	MAPT
no	Rheumatoid arthritis (ACPA-positive)	rheumatoid arthritis	hippocampus volume	3.27532	0.909464	DDX6
yes	Glaucoma	glaucoma	hippocampus volume	3.27532	0.909464	TES
no	Adult body size	body height	DLPFC volume	1.42775	0.909833	CDK5RAP3; HEY2; SYT14; TTC34
no	Waist-to-hip ratio adjusted for BMI x sex x age interaction (4df test)	BMI-adjusted waist-hip ratio, sex interaction measurement, age at assessment	DLPFC volume	1.54375	0.909833	CCDC88C; RAB24; TMEM165
no	Age at first birth	age at first birth measurement	DLPFC volume	2.68478	0.909833	SYT14
yes	Amyotrophic lateral sclerosis	amyotrophic lateral sclerosis	DLPFC volume	2.68478	0.909833	CENPV
no	Pre-treatment viral load in HIV-1 infection	viral load	DLPFC volume	2.68478	0.909833	HLA-B
no	Autoimmune thyroid disease	autoimmune thyroid disease	DLPFC volume	2.68478	0.909833	TNFRSF14
no	Leukocyte telomere length	telomere length	DLPFC volume	2.68478	0.909833	ASB13
yes	Neurociticism	neuroticism measurement	ant. cingulate volume	2.49511	0.912991	HLA-C
no	Thyroid stimulating hormone levels	thyroid stimulating hormone measurement	ant. cingulate volume	2.49511	0.912991	NSF
no	Body mass index in physically active individuals	body mass index	ant. cingulate volume	2.49511	0.912991	FOXO3
no	LDL cholesterol levels in HIV infection	low density lipoprotein cholesterol measurement	cerebellum volume	1.57809	0.923813	RSPO3
no	Waist circumference adjusted for BMI in non-smokers	BMI-adjusted waist circumference	cerebellum volume	1.57809	0.923813	RSPO3
no	Waist-to-hip ratio adjusted for BMI in active individuals	BMI-adjusted waist-hip ratio	cerebellum volume	1.57809	0.923813	RSPO3
no	Femoral neck bone mineral density	femoral neck bone mineral density	cerebellum volume	1.57809	0.923813	RSPO3
no	Hypertension	hypertension	putamen volume	1.68286	0.924416	CAPZA1; HFE
no	Neutrophil count	neutrophil count	putamen volume	1.26905	0.924416	AKAP10; BCL2; PCDHA10; PCDHA4; PCDHA8; TMCC2
no	Fasting insulin	insulin measurement	putamen volume	2.41912	0.924416	BCL2
yes	Amyotrophic lateral sclerosis	amyotrophic lateral sclerosis	putamen volume	2.41912	0.924416	ZNF142
no	Self-reported allergy	allergic disease	putamen volume	2.41912	0.924416	MICA
no	Medication use (adrenergics, inhalants)	Inhalant adrenergic use measurement	putamen volume	2.41912	0.924416	RPS26
no	Parental longevity (combined parental attained age, Martingale residuals)	parental longevity	putamen volume	2.41912	0.924416	MICA
no	Body fat mass	fat body mass	putamen volume	2.41912	0.924416	FTO
no	Lymphocyte percentage of white cells	lymphocyte percentage of leukocytes	ant. cingulate volume	1.66341	0.925215	DNMT3B; KANSL1
no	Body mass index (joint analysis main effects and physical activity interaction)	physical activity measurement, body mass index	ant. cingulate volume	2.41194	0.925215	FOXO3
no	Body mass index	physical activity measurement, body mass index	ant. cingulate volume	2.41194	0.925215	FOXO3
no	Crohn's disease	Crohn's disease	DLPFC volume	1.33082	0.929682	HLA-B; HLA-C; HLA-G; MST1; RFTN2
yes	Response to cognitive-behavioural therapy in anxiety disorder	cognitive behavioural therapy	DLPFC volume	2.57292	0.929682	AGT
no	High light scatter reticulocyte count	reticulocyte count	DLPFC volume	1.38764	0.929682	KANSL1; NEK4; NISCH; SP1
no	Body fat distribution (trunk fat ratio)	body fat distribution	DLPFC volume	1.71528	0.929682	RAB24; RFTN2
no	Age at first sexual intercourse	age at first sexual intercourse measurement	nuc. accumbens volume	2.49117	0.935448	PDXDC1; PDXDC1; ZIC4
no	Offspring birth weight	birth weight, parental genotype effect measurement	ant. cingulate volume	2.33414	0.936844	HLA-C
no	Creatinine levels	creatinine measurement	ant. cingulate volume	2.33414	0.936844	SFMBT1
no	Heel bone mineral density	heel bone mineral density	ant. cingulate volume	1.32161	0.936844	CDK2AP1; ITGA1; ITIH4; PCNT
no	Prostate cancer	prostate carcinoma	ant. cingulate volume	1.59029	0.936844	DNMT3B; FOXO3
no	Resting heart rate	resting heart rate	ant. cingulate volume	2.26119	0.936844	DAG1
yes	Cortical thickness (min-P)	cortical thickness, neuroimaging measurement	ant. cingulate volume	2.26119	0.936844	MUC1
no	Vertical cup-disc ratio (multi-trait analysis)	cup-to-disc ratio measurement	ant. cingulate volume	2.26119	0.936844	RBM23
no	Haemorrhoidal disease	hemorrhoid	ant. cingulate volume	2.26119	0.936844	SFMBT1
no	Alanine aminotransferase levels	serum alanine aminotransferase measurement	ant. cingulate volume	1.573	0.936844	ITGA1; KMT5A
no	Urinary albumin-to-creatinine ratio	urinary albumin to creatinine ratio	ant. cingulate volume	2.19267	0.936844	MUC1
no	HDL cholesterol levels in current drinkers	high density lipoprotein cholesterol measurement	ant. cingulate volume	2.19267	0.936844	SBNO1
no	Metabolic syndrome	metabolic syndrome	ant. cingulate volume	2.19267	0.936844	HLA-B
no	Medication use (thyroid preparations)	Thyroid preparation use measurement	ant. cingulate volume	2.19267	0.936844	RPS26
no	Chronic inflammatory diseases (ankylosing spondylitis, Crohn's disease, psoriasis, primary sclerosing cholangitis, ulcerative colitis) (pleiotropy)	ankylosing spondylitis, psoriasis, ulcerative colitis, Crohn's disease, sclerosing cholangitis	ant. cingulate volume	2.19267	0.936844	DNMT3B
yes	Anorexia nervosa	anorexia nervosa	hippocampus volume	3.11935	0.937764	NCKIPSD
no	Coronary artery disease (myocardial infarction, percutaneous transluminal coronary angioplasty, coronary artery bypass grafting, angina or chromic ischemic heart disease)	coronary artery disease	hippocampus volume	3.11935	0.937764	C2
no	Hemoglobin levels	hemoglobin measurement	caudate volume	2.19424	0.937868	EXOC3; L3MBTL3; LRRC37A2; NYAP1; PFAS; ZCWPW1
no	Waist-to-hip ratio adjusted for BMI (additive genetic model)	BMI-adjusted waist-hip ratio	cerebellum volume	1.52173	0.938851	RSPO3
no	Rheumatoid arthritis (ACPA-positive)	rheumatoid arthritis	cerebellum volume	1.52173	0.938851	BLK
no	Medication use (HMG CoA reductase inhibitors)	HMG CoA reductase inhibitor use measurement	cerebellum volume	1.52173	0.938851	RSPO3
no	Triglyceride levels in HIV infection	triglyceride measurement	cerebellum volume	1.52173	0.938851	CCDC171
no	Adult body size	body height	cerebellum volume	1.07416	0.94079	AKT3; BLK; CCDC171; FOXO3; PGPEP1; RALY
no	Peak expiratory flow	peak expiratory flow	caudate volume	3.41061	0.941858	ABHD12; ATP2A3; HAUS4
yes	Anorexia nervosa, attention-deficit/hyperactivity disorder, autism spectrum disorder, bipolar disorder, major depression, obsessive-compulsive disorder, schizophrenia, or Tourette syndrome (pleiotropy)	obsessive-compulsive disorder, attention deficit hyperactivity disorder, Tourette syndrome, unipolar depression, bipolar disorder, autism spectrum disorder, schizophrenia, anorexia nervosa	cerebellum volume	1.21738	0.945585	FADS3; PITPNM2
no	Asthma onset (childhood vs adult)	asthma, age at onset	DLPFC volume	2.47	0.945785	ARHGAP27
no	BMI (adjusted for smoking behaviour)	smoking behavior, body mass index	DLPFC volume	2.47	0.945785	SCARB2
no	Keratinocyte cancer (MTAG)	keratinocyte carcinoma	DLPFC volume	2.47	0.945785	HLA-B
no	Waist circumference adjusted for body mass index	BMI-adjusted waist circumference	DLPFC volume	1.26451	0.947666	BTN3A2; HLA-B; NEK4; NISCH; RAB24; TMEM165
no	Hematocrit	hematocrit	caudate volume	2.16397	0.948353	ABHD12; CCDC157; EXOC3; L3MBTL3; NYAP1; PFAS
no	Psoriasis	psoriasis	putamen volume	1.61275	0.948413	MICA; RPS26
no	Menarche (age at onset)	age at menarche	putamen volume	1.41607	0.948413	ARHGEF7; CENPW; FTO
no	Fasting plasma glucose	fasting blood glucose measurement	putamen volume	2.27682	0.948413	VARS
no	Behcet's disease	Behcet's syndrome	putamen volume	2.27682	0.948413	MICA
no	Endometriosis	endometriosis	putamen volume	2.27682	0.948413	HLA-DRA
no	Primary sclerosing cholangitis	sclerosing cholangitis	putamen volume	2.27682	0.948413	TNFRSF14
yes	Regular attendance at a religious group	social interaction measurement	DLPFC volume	2.375	0.948668	MST1
no	Body mass index (joint analysis main effects and smoking interaction)	smoking behavior, body mass index	DLPFC volume	2.375	0.948668	SCARB2
no	Diastolic blood pressure x alcohol consumption interaction (2df test)	diastolic blood pressure, alcohol drinking	DLPFC volume	2.375	0.948668	AGT
no	Systolic blood pressure x alcohol consumption interaction (2df test)	systolic blood pressure, alcohol drinking	DLPFC volume	2.375	0.948668	AGT
no	Alcohol consumption	alcohol consumption measurement	DLPFC volume	2.375	0.948668	SYT14
yes	Cerebrospinal AB1-42 levels in normal cognition	beta-amyloid 1-42 measurement	DLPFC volume	2.375	0.948668	CENPV
no	Optic cup area	optic cup area measurement	caudate volume	4.98057	0.949534	KPNB1; TRIOBP
no	Waist-to-hip ratio adjusted for BMI (joint analysis for main effect and physical activity interaction)	BMI-adjusted waist-hip ratio, physical activity measurement	cerebellum volume	1.46926	0.950784	RSPO3
no	Waist-to-hip ratio adjusted for body mass index	BMI-adjusted waist-hip ratio, physical activity measurement	cerebellum volume	1.46926	0.950784	RSPO3
no	Coronary artery disease (myocardial infarction, percutaneous transluminal coronary angioplasty, coronary artery bypass grafting, angina or chromic ischemic heart disease)	coronary artery disease	cerebellum volume	1.46926	0.950784	ANKS1A
no	Gut microbiota (bacterial taxa, rank normal transformation method)	gut microbiome measurement	nuc. accumbens volume	3.27897	0.952537	BOC; TRABD
yes	Alzheimer's disease	Alzheimer disease	nuc. accumbens volume	3.27897	0.952537	BANK1; ZCWPW1
yes	Cortical thickness (min-P)	cortical thickness, neuroimaging measurement	putamen volume	1.57983	0.953015	CAPZA1; FAM189B
no	Granulocyte percentage of myeloid white cells	granulocyte percentage of myeloid white cells	ant. cingulate volume	2.12818	0.954909	HLA-C
no	Fish- and plant-related diet	diet measurement	nuc. accumbens volume	2.4281	0.959013	MAP1LC3A; RNF185; UQCC1
no	White blood cell count	leukocyte count	putamen volume	1.19885	0.959594	BCL2; BDNF-AS; FBXO34; KIAA1614; REST; RNF185; TMCC2
no	Blond vs. brown/black hair color	hair color	putamen volume	1.54824	0.959594	CCND2; DSTYK
no	Fruit consumption	diet measurement	putamen volume	1.54824	0.959594	PDXDC1; PDXDC1
yes	Initial pursuit acceleration	initial pursuit acceleration	putamen volume	2.15033	0.959594	PFAS
yes	Age-related macular degeneration	age-related macular degeneration	putamen volume	2.15033	0.959594	REST
no	Sarcoidosis (non-Lofgren's syndrome without extrapulmonary manifestations)	sarcoidosis	putamen volume	2.15033	0.959594	HLA-DRA
yes	Periventricular white matter hyperintensities	white matter hyperintensity measurement	putamen volume	2.15033	0.959594	POLR2F
no	Iron status biomarkers (total iron binding capacity)	total iron binding capacity	putamen volume	2.15033	0.959594	HFE
no	Coronary artery disease	coronary artery disease	cerebellum volume	1.05641	0.960737	AMT; ANKS1A; ARHGEF12; MMP24; PGPEP1; QRICH1
no	FEV1	forced expiratory volume	cerebellum volume	1.18357	0.961903	HLA-DQB1; IGFBP3
no	Dental caries	dental caries	cerebellum volume	1.42028	0.961903	BMP4
no	Gamma glutamyl transferase levels	serum gamma-glutamyl transferase measurement	cerebellum volume	1.42028	0.961903	FSCN2
no	Chin dimples	chin morphology measurement	cerebellum volume	1.42028	0.961903	BMP4
yes	Glaucoma (primary open-angle)	open-angle glaucoma	putamen volume	1.51788	0.965736	HLA-G; TRIOBP
no	Colorectal cancer	obsolete_colorectal cancer	putamen volume	1.51788	0.965736	CCND2; HLA-G
no	Type 2 diabetes	type 2 diabetes mellitus	DLPFC volume	1.32796	0.969343	CENPW; COMMD7; HLA-B; TMEM155
yes	Migraine	migraine disorder	DLPFC volume	2.28704	0.969949	HEY2
no	Neutrophil count	neutrophil count	cerebellum volume	1.05466	0.969998	CDC42BPA; DIP2A; FADS1; HLA-DQB1; VMP1
yes	Depression	unipolar depression	cerebellum volume	1.37447	0.969998	BLK
yes	Regular attendance at a religious group	social interaction measurement	cerebellum volume	1.37447	0.969998	AMT
no	Gout	gout	cerebellum volume	1.37447	0.969998	PRKAG2
no	Obesity-related traits	energy intake	cerebellum volume	1.37447	0.969998	RSBN1L
no	Sleep duration (short sleep)	sleep duration	cerebellum volume	1.37447	0.969998	AMT
no	Coffee consumption	coffee consumption measurement	hippocampus volume	2.97756	0.970099	C2
no	HDL cholesterol levels x alcohol consumption (regular vs non-regular drinkers) interaction (2df)	alcohol consumption measurement, high density lipoprotein cholesterol measurement	ant. cingulate volume	2.06738	0.97018	SBNO1
no	Basophil percentage of white cells	basophil percentage of leukocytes	ant. cingulate volume	2.00995	0.97018	CTSB
no	Cholesterol, total	total cholesterol measurement	ant. cingulate volume	2.00995	0.97018	HLA-C
no	Sum neutrophil eosinophil counts	neutrophil count, eosinophil count	ant. cingulate volume	2.00995	0.97018	HLA-C
no	Night sleep phenotypes	sleep duration	ant. cingulate volume	2.00995	0.97018	PSORS1C2
no	Triglyceride levels	triglyceride measurement	ant. cingulate volume	1.3156	0.97018	CTSB; HLA-B; HLA-C
no	HDL cholesterol levels x alcohol consumption (drinkers vs non-drinkers) interaction (2df)	alcohol drinking, high density lipoprotein cholesterol measurement	ant. cingulate volume	1.95563	0.97018	SBNO1
no	Granulocyte count	granulocyte count	ant. cingulate volume	1.95563	0.97018	HLA-C
no	Fruit consumption	diet measurement	ant. cingulate volume	1.95563	0.97018	SLC35G5
no	Post bronchodilator FEV1	forced expiratory volume, response to bronchodilator	ant. cingulate volume	1.95563	0.97018	ARNT2
no	Type 2 diabetes	type 2 diabetes mellitus	ant. cingulate volume	1.30768	0.97018	COMMD7; HLA-B; ITGA1
no	HDL cholesterol levels	high density lipoprotein cholesterol measurement	ant. cingulate volume	1.30768	0.97018	HCG27; HLA-B; SBNO1
no	Immature fraction of reticulocytes	reticulocyte count	nuc. accumbens volume	3.197	0.972626	TESK2; TMEM72-AS1
no	Mean corpuscular hemoglobin	mean corpuscular hemoglobin	cerebellum volume	1.03502	0.973728	ERAL1; HCG27; HLA-DQA1; HLA-DQA2; KANSL1; NPLOC4; PSMB5
no	Hair color	hair colour measurement	putamen volume	2.03715	0.975158	DSTYK
no	LDL cholesterol levels in HIV infection	low density lipoprotein cholesterol measurement	putamen volume	2.03715	0.975158	RUNX2
no	Albumin-globulin ratio	albumin:globulin ratio measurement	putamen volume	2.03715	0.975158	BCL2
no	Refractive astigmatism	Astigmatism	putamen volume	2.03715	0.975158	EGFR
no	Tea consumption	tea consumption measurement	putamen volume	2.03715	0.975158	TUBG2
no	Systolic blood pressure	systolic blood pressure	putamen volume	1.1511	0.975158	BCL2; CAPZA1; CENPW; FTO; HFE; RABGAP1; RABGAP1; ZMAT2
no	Central corneal thickness	central corneal thickness	amygdala volume	7.18545	0.976532	BRD3; STON2
no	Vertical cup-disc ratio (adjusted for vertical disc diameter)	cup-to-disc ratio measurement	cerebellum volume	1.33151	0.981858	BMP4
no	Systolic blood pressure x alcohol consumption interaction (2df test)	systolic blood pressure, alcohol drinking	cerebellum volume	1.33151	0.981858	RSPO3
yes	Migraine	migraine disorder	cerebellum volume	1.33151	0.981858	INA
no	High light scatter reticulocyte percentage of red cells	reticulocyte measurement	putamen volume	1.20956	0.982767	BCL2; FBXO34; GATAD2A; HFE; TMCC2
no	Itch intensity from mosquito bite adjusted by bite size	mosquito bite reaction itch intensity measurement, mosquito bite reaction size measurement	ant. cingulate volume	1.90416	0.984475	HLA-C
yes	Left-handedness	handedness	putamen volume	1.93529	0.986986	TMEM161B-AS1
no	Atopic dermatitis	atopic eczema	putamen volume	1.93529	0.986986	MICA
no	Gut microbiota (functional units)	gut microbiome measurement	putamen volume	1.93529	0.986986	DAG1
no	Ankylosing spondylitis	ankylosing spondylitis	putamen volume	1.93529	0.986986	SULT1A1
no	Hodgkin's lymphoma	Hodgkins lymphoma	putamen volume	1.93529	0.986986	HLA-DRA
no	Non-oily fish consumption	diet measurement	putamen volume	1.93529	0.986986	FTO
no	Fish- and plant-related diet	diet measurement	hippocampus volume	1.84525	0.99122	MAP1LC3A; UQCC1
yes	Stroke	stroke	cerebellum volume	1.29116	0.993021	SPARC
no	Waist-to-hip ratio adjusted for BMI (adjusted for smoking behaviour)	smoking behavior, BMI-adjusted waist-hip ratio	cerebellum volume	1.29116	0.993021	RSPO3
no	Urinary albumin excretion	albuminuria	cerebellum volume	1.29116	0.993021	PRKAG2
no	Diastolic blood pressure x alcohol consumption interaction (2df test)	diastolic blood pressure, alcohol drinking	cerebellum volume	1.29116	0.993021	RSPO3
no	Hemoglobin concentration	hemoglobin measurement	ant. cingulate volume	1.85534	0.99579	HLA-C
no	Myeloid white cell count	myeloid white cell count	ant. cingulate volume	1.85534	0.99579	HLA-C
yes	Depression	unipolar depression	hippocampus volume	2.8481	0.996168	NUFIP2
no	Myocardial infarction	myocardial infarction	nuc. accumbens volume	2.33927	0.998553	DCLK2; GOSR2; UBE2Z
yes	Tourette syndrome	Tourette syndrome	nuc. accumbens volume	3.04476	0.998553	PAK1; ZNF577
no	Blood pressure	mean arterial pressure	nuc. accumbens volume	6.394	0.998553	GOSR2
yes	White matter hyperintensity burden	white matter hyperintensity measurement	nuc. accumbens volume	6.394	0.998553	PDCD11
no	Squamous cell carcinoma	squamous cell carcinoma	nuc. accumbens volume	6.394	0.998553	MC1R
no	Epithelial ovarian cancer	malignant epithelial tumor of ovary	nuc. accumbens volume	6.394	0.998553	PLEKHM1
yes	Dimensional psychopathology (Cognitive)	cognitive domain measurement	nuc. accumbens volume	6.394	0.998553	ZNF577
no	Low tan response	suntan	nuc. accumbens volume	6.394	0.998553	MC1R
no	Aortic root size	aortic root size	nuc. accumbens volume	6.394	0.998553	GOSR2
yes	White matter integrity (fractional anisotropy)	white matter integrity	nuc. accumbens volume	6.394	0.998553	WDR12
no	Alopecia areata	alopecia areata	DLPFC volume	2.12931	1	SYT14
no	Sleep duration (short sleep)	sleep duration	DLPFC volume	2.12931	1	MST1
no	Apolipoprotein A1 levels	apolipoprotein A 1 measurement	DLPFC volume	1.36213	1	HLA-B; HLA-G; RNF185
no	Height	body height	DLPFC volume	1.16235	1	ARL17A; ARL17A; ARL17A; CENPW; COMMD7; HLA-B; HLA-C; NEK4
no	Urate levels	urate measurement	DLPFC volume	1.5061	1	BICC1; BTN3A2
no	Walking pace	gait measurement	DLPFC volume	2.05833	1	BTN3A2
no	Keratoconus	keratoconus	DLPFC volume	2.05833	1	HOXB2
no	Serum metabolite concentrations in chronic kidney disease	serum metabolite measurement	DLPFC volume	2.05833	1	HEY2
yes	Pursuit maintenance gain	pursuit maintenance gain measurement	DLPFC volume	1.99194	1	BICC1
no	Plateletcrit	platelet crit	DLPFC volume	1.24747	1	ABCC4; EGFR; HLA-B; KANSL1
no	Reticulocyte fraction of red cells	reticulocyte measurement	DLPFC volume	1.31383	1	KANSL1; NISCH; SP1
no	HDL cholesterol levels in HIV infection	high density lipoprotein cholesterol measurement	DLPFC volume	1.92969	1	ADORA2B
no	Adventurousness	risk-taking behaviour	DLPFC volume	1.92969	1	CENPV
no	Optic disc size	optic disc size measurement	DLPFC volume	1.81618	1	CENPW
no	Waist-hip ratio	waist-hip ratio	DLPFC volume	1.81618	1	NISCH
no	Allergic disease (asthma, hay fever and/or eczema) (age of onset)	allergic disease, age at onset	DLPFC volume	1.81618	1	HLA-B
no	Gut microbiota (bacterial taxa, rank normal transformation method)	gut microbiome measurement	DLPFC volume	1.81618	1	ABCC4
no	Haemorrhoidal disease	hemorrhoid	DLPFC volume	1.81618	1	EGFR
no	Triglyceride levels	triglyceride measurement	DLPFC volume	1.18182	1	HLA-B; HLA-C; HLA-G; NISCH
no	Metabolic syndrome	metabolic syndrome	DLPFC volume	1.71528	1	HLA-B
no	High light scatter reticulocyte percentage of red cells	reticulocyte measurement	DLPFC volume	1.21875	1	HLA-C; KANSL1; NISCH
no	C-reactive protein levels	C-reactive protein measurement	DLPFC volume	1.66892	1	CENPW
no	QT interval	QT interval	DLPFC volume	1.66892	1	CENPW
no	Body mass index	body mass index	DLPFC volume	1.08571	1	CDK5RAP3; HOXB2; MST1; NEK4; NSF; SCARB2; TNFRSF14; TTC34
no	Body size at age 10	comparative body size at age 10, self-reported	DLPFC volume	1.28646	1	HLA-B; LRRC37A2
no	Offspring birth weight	birth weight, parental genotype effect measurement	DLPFC volume	1.58333	1	HLA-C
no	Vertical cup-disc ratio (multi-trait analysis)	cup-to-disc ratio measurement	DLPFC volume	1.58333	1	RBM23
no	Peak expiratory flow	peak expiratory flow	DLPFC volume	1.54375	1	HAUS4
yes	Tourette syndrome	Tourette syndrome	DLPFC volume	1.5061	1	MECR
no	Waist-to-hip ratio adjusted for BMI (age <50)	BMI-adjusted waist-hip ratio	DLPFC volume	1.5061	1	RAB24
no	Thyroid stimulating hormone levels	thyroid stimulating hormone measurement	DLPFC volume	1.5061	1	NSF
no	Mean spheric corpuscular volume	mean corpuscular volume	DLPFC volume	1.0786	1	EGFR; LIMD2; RNASEH2B-AS1; SP1
no	Itch intensity from mosquito bite adjusted by bite size	mosquito bite reaction itch intensity measurement, mosquito bite reaction size measurement	DLPFC volume	1.40341	1	HLA-C
no	Chronotype	chronotype measurement	DLPFC volume	1.09615	1	BICC1; BTN3A2; KANSL1
no	Cholesterol, total	total cholesterol measurement	DLPFC volume	1.37222	1	HLA-C
no	Mean arterial pressure	mean arterial pressure	DLPFC volume	1.37222	1	AGT
no	Diisocyanate-induced asthma	asthma, response to diisocyanate	DLPFC volume	1.34239	1	PIK3CD
no	Neutrophil percentage of granulocytes	neutrophil percentage of granulocytes	DLPFC volume	1.31383	1	KANSL1
no	Lymphocyte percentage of white cells	lymphocyte percentage of leukocytes	DLPFC volume	1.10268	1	DNMT3B; KANSL1
no	Lung adenocarcinoma	lung adenocarcinoma	DLPFC volume	1.2602	1	HLA-G
no	Blood urea nitrogen levels	blood urea nitrogen measurement	DLPFC volume	1.235	1	BICC1
yes	Anorexia nervosa, attention-deficit/hyperactivity disorder, autism spectrum disorder, bipolar disorder, major depression, obsessive-compulsive disorder, schizophrenia, or Tourette syndrome (pleiotropy)	obsessive-compulsive disorder, attention deficit hyperactivity disorder, Tourette syndrome, unipolar depression, bipolar disorder, autism spectrum disorder, schizophrenia, anorexia nervosa	DLPFC volume	1.235	1	RPS6KL1
no	Liver enzyme levels (alkaline phosphatase)	alkaline phosphatase measurement	DLPFC volume	1.07391	1	KANSL1; PLEKHM1
no	Basophil count	basophil count	DLPFC volume	1.21078	1	HLA-C
no	Serum uric acid levels	uric acid measurement	DLPFC volume	1.21078	1	BICC1
no	Waist circumference	waist circumference	DLPFC volume	1.1875	1	RNF185
no	Granulocyte percentage of myeloid white cells	granulocyte percentage of myeloid white cells	DLPFC volume	1.1875	1	HLA-C
no	Eosinophil percentage of granulocytes	eosinophil percentage of granulocytes	DLPFC volume	1.1875	1	KANSL1
no	Mean reticulocyte volume	mean reticulocyte volume	DLPFC volume	1.00679	1	HEATR3; HLA-B; KANSL1
no	High light scatter reticulocyte percentage of red cells	reticulocyte count	DLPFC volume	1.16509	1	KANSL1
no	Sum eosinophil basophil counts	basophil count, eosinophil count	DLPFC volume	1.16509	1	KANSL1
no	Daytime sleep phenotypes	daytime rest measurement	DLPFC volume	1.12273	1	CCDC88C
no	Liver enzyme levels (alanine transaminase)	serum alanine aminotransferase measurement	DLPFC volume	1.12273	1	RPS26
no	Mean platelet volume	mean platelet volume	DLPFC volume	0.980159	1	ARHGAP27; HLA-B; HLA-C
no	LDL cholesterol	low density lipoprotein cholesterol measurement	DLPFC volume	1.06466	1	HLA-C
yes	Multiple sclerosis	multiple sclerosis	DLPFC volume	0.964844	1	HLA-B; TNFRSF14
no	Gut microbiota (bacterial taxa, hurdle binary method)	gut microbiome measurement	DLPFC volume	1.0123	1	CENPW
no	Coronary artery disease	coronary artery disease	DLPFC volume	0.921642	1	AGT; CENPW; TTC34
no	Reticulocyte fraction of red cells	reticulocyte count	DLPFC volume	0.980159	1	KANSL1
no	Heel bone mineral density	heel bone mineral density	DLPFC volume	0.908088	1	BICC1; CTNNB1; MRC2; RSPO2
no	Chronic obstructive pulmonary disease	chronic obstructive pulmonary disease	DLPFC volume	0.964844	1	SPPL2C
no	White blood cell count	leukocyte count	DLPFC volume	0.903659	1	HLA-B; HLA-C; RNF185
no	Rheumatoid arthritis	rheumatoid arthritis	DLPFC volume	0.95	1	TNFRSF14
no	Weight	body weight	DLPFC volume	0.908088	1	BTN3A2
no	Menarche (age at onset)	age at menarche	DLPFC volume	0.908088	1	CENPW
no	Hemoglobin	hemoglobin measurement	DLPFC volume	0.869718	1	BICC1; LRRD1
no	High density lipoprotein cholesterol levels	high density lipoprotein cholesterol measurement	DLPFC volume	0.894928	1	HLA-B
no	General risk tolerance (MTAG)	risk-taking behaviour	DLPFC volume	0.882143	1	CENPV
no	Myocardial infarction	myocardial infarction	DLPFC volume	0.869718	1	CENPW
no	Aspartate aminotransferase levels	aspartate aminotransferase measurement	DLPFC volume	0.840136	1	CENPW; SRM
yes	Cortical surface area (min-P)	cortical surface area measurement, neuroimaging measurement	DLPFC volume	0.801948	1	ACTR1B
no	Mean corpuscular volume	mean corpuscular volume	DLPFC volume	0.798491	1	HLA-C; KANSL1; SP1
no	Platelet distribution width	platelet component distribution width	DLPFC volume	0.77673	1	EGFR; HLA-B
no	Platelet count	platelet count	DLPFC volume	0.791667	1	ABCC4; EGFR; HLA-B
no	Total cholesterol levels	total cholesterol measurement	DLPFC volume	0.636598	1	DNMT3B
no	Hip index	BMI-adjusted hip circumference	DLPFC volume	0.605392	1	TMEM165
no	Prostate cancer	prostate carcinoma	DLPFC volume	0.54646	1	DNMT3B
no	Low density lipoprotein cholesterol levels	low density lipoprotein cholesterol measurement	DLPFC volume	0.54646	1	MECR
no	Estimated glomerular filtration rate	glomerular filtration rate	DLPFC volume	0.563927	1	HLA-C; SCARB2
no	Blood protein levels	blood protein measurement	DLPFC volume	0.59375	1	AGT; RSPO2; UROS
no	Serum metabolite levels	serum metabolite measurement	DLPFC volume	0.378834	1	ABCC4
no	Electrocardiogram morphology (amplitude at temporal datapoints)	electrocardiography	DLPFC volume	0.365385	1	HEY2
no	Rosacea symptom severity	rosacea severity measurement	ant. cingulate volume	1.80896	1	HLA-C
no	Apolipoprotein A1 levels	apolipoprotein A 1 measurement	ant. cingulate volume	1.36525	1	CDK2AP1; HLA-B
no	Diisocyanate-induced asthma	asthma, response to diisocyanate	ant. cingulate volume	1.72281	1	C20orf194
no	Lung function (FVC)	vital capacity	ant. cingulate volume	1.68275	1	KANSL1
no	White blood cell count	leukocyte count	ant. cingulate volume	1.20597	1	HLA-B; HLA-C; PSORS1C2
no	Hematocrit	hematocrit	ant. cingulate volume	1.30375	1	EPB41L5; ITGA1
no	Neutrophil percentage of granulocytes	neutrophil percentage of granulocytes	ant. cingulate volume	1.6445	1	KANSL1
no	Hemoglobin	hemoglobin measurement	ant. cingulate volume	1.26944	1	EPB41L5; ITGA1
no	Waist circumference	waist circumference	ant. cingulate volume	1.573	1	FOXO3
no	Daytime nap	daytime rest measurement	ant. cingulate volume	1.573	1	PLEKHM1
no	Mean spheric corpuscular volume	mean corpuscular volume	ant. cingulate volume	1.16707	1	NPLOC4; SP1; TFDP2
yes	Multiple sclerosis	multiple sclerosis	ant. cingulate volume	1.24756	1	HLA-B; SFMBT1
no	Triglycerides	triglyceride measurement	ant. cingulate volume	1.53954	1	CTSB
no	Spherical equivalent or myopia (age of diagnosis)	refractive error, age at onset, Myopia	ant. cingulate volume	1.53954	1	TSPAN10
no	Post bronchodilator FEV1/FVC ratio	response to bronchodilator, FEV/FEC ratio	ant. cingulate volume	1.53954	1	ARNT2
yes	Anorexia nervosa, attention-deficit/hyperactivity disorder, autism spectrum disorder, bipolar disorder, major depression, obsessive-compulsive disorder, schizophrenia, or Tourette syndrome (pleiotropy)	obsessive-compulsive disorder, attention deficit hyperactivity disorder, Tourette syndrome, unipolar depression, bipolar disorder, autism spectrum disorder, schizophrenia, anorexia nervosa	ant. cingulate volume	1.53954	1	ITIH4
no	Eosinophil percentage of granulocytes	eosinophil percentage of granulocytes	ant. cingulate volume	1.4767	1	KANSL1
no	Sum eosinophil basophil counts	basophil count, eosinophil count	ant. cingulate volume	1.44716	1	KANSL1
no	FEV1	forced expiratory volume	ant. cingulate volume	1.41879	1	ITGA1
no	Acne (severe)	acne	ant. cingulate volume	1.3915	1	ITGA1
no	Morning person	chronotype measurement	ant. cingulate volume	1.36525	1	SF3B1
no	Electrocardiogram morphology (amplitude at temporal datapoints)	electrocardiography	ant. cingulate volume	1.12183	1	MED19; SFMBT1
no	Breast cancer	breast carcinoma	ant. cingulate volume	1.3156	1	KANSL1
no	Myocardial infarction	myocardial infarction	ant. cingulate volume	1.3156	1	ITGA1
no	Chronic obstructive pulmonary disease	chronic obstructive pulmonary disease	ant. cingulate volume	1.26944	1	ITGA1
no	Body fat distribution (leg fat ratio)	body fat distribution	ant. cingulate volume	1.24756	1	MUC1
no	Body fat distribution (trunk fat ratio)	body fat distribution	ant. cingulate volume	1.24756	1	MUC1
no	Adult body size	body height	ant. cingulate volume	1.07997	1	CDK5RAP3; FOXO3
no	Chronotype	chronotype measurement	ant. cingulate volume	1.07197	1	BTN3A2; KANSL1
no	Smoking status (ever vs never smokers)	smoking behavior	ant. cingulate volume	1.22641	1	FOXO3
no	Atrial fibrillation	atrial fibrillation	ant. cingulate volume	1.20597	1	ARNT2
no	Platelet distribution width	platelet component distribution width	ant. cingulate volume	1.05632	1	FOXO3; HLA-B
yes	Cortical surface area (min-P)	cortical surface area measurement, neuroimaging measurement	ant. cingulate volume	1.14854	1	MUC1
no	Mean platelet volume	mean platelet volume	ant. cingulate volume	0.945859	1	HLA-B; HLA-C
no	HDL cholesterol	high density lipoprotein cholesterol measurement	ant. cingulate volume	0.991208	1	SBNO1
no	Blood protein levels	blood protein measurement	ant. cingulate volume	0.868299	1	CAPG; CDK2AP1; ITIH4
no	Low density lipoprotein cholesterol levels	low density lipoprotein cholesterol measurement	ant. cingulate volume	0.769768	1	ITGA1
no	Serum alkaline phosphatase levels	alkaline phosphatase measurement	ant. cingulate volume	0.682625	1	ITGA1
no	Coronary artery disease	coronary artery disease	ant. cingulate volume	0.441209	1	ITGA1
no	Platelet count	platelet count	ant. cingulate volume	0.393251	1	HLA-B
no	Pulse pressure	pulse pressure measurement	amygdala volume	2.63161	1	ARL17A; ARL17A; ARL17A; GDF5; GOSR2
yes	Subcortical volume (MOSTest)	neuroimaging measurement, brain volume measurement	amygdala volume	2.55039	1	GINM1; LATS1; NCKIPSD; RAET1G; WDR6
no	Height	body height	amygdala volume	2.01543	1	ARL17A; ARL17A; ARL17A; E2F1; EPB41L1; GDF5; PIP4K2A
no	Waist circumference adjusted for body mass index	BMI-adjusted waist circumference	amygdala volume	2.09728	1	E2F1; EPB41L1; GDF5; NCKIPSD; TEX9
no	Waist-to-hip ratio adjusted for BMI (age >50)	BMI-adjusted waist-hip ratio	amygdala volume	3.93489	1	GDF5; TRPC4AP
no	Intraocular pressure	intraocular pressure measurement	amygdala volume	2.75442	1	BRD3; TES; TSPAN10
no	Hemoglobin levels	hemoglobin measurement	amygdala volume	2.63721	1	GOSR2; LRRC37A2; PFAS
no	Severe influenza A (H1N1) infection	influenza A (H1N1)	amygdala volume	8.26327	1	PIP4K2A
no	Brown vs. black hair color	hair color	amygdala volume	8.26327	1	TSPAN10
yes	Feeling worry	worry measurement	amygdala volume	8.26327	1	GOSR2
yes	Alcohol use disorder (total score)	alcohol use disorder measurement	amygdala volume	8.26327	1	PLEKHM1
no	Corneal astigmatism	Corneal astigmatism	amygdala volume	8.26327	1	TSPAN10
no	Obesity-related traits	physical activity	amygdala volume	8.26327	1	PIP4K2A
no	Obesity-related traits	urinary metabolite measurement	amygdala volume	8.26327	1	STON2
no	Myocardial infarction	myocardial infarction	amygdala volume	3.30531	1	GOSR2; NCKIPSD
no	L1-L4 bone mineral density x serum urate levels interaction	urate measurement, spine bone mineral density	amygdala volume	7.51206	1	EGFR
yes	Response to cognitive-behavioural therapy in major depressive disorder	cognitive behavioural therapy	amygdala volume	7.51206	1	CALHM2
no	Fish- and plant-related diet	diet measurement	amygdala volume	3.11821	1	MAP1LC3A; TRPC4AP
yes	Anorexia nervosa	anorexia nervosa	amygdala volume	6.88605	1	NCKIPSD
yes	Initial pursuit acceleration	initial pursuit acceleration	amygdala volume	6.88605	1	PFAS
no	Knee osteoarthritis	osteoarthritis, knee	amygdala volume	6.88605	1	GDF5
no	Waist-to-hip ratio adjusted for BMI in active individuals	BMI-adjusted waist-hip ratio	amygdala volume	6.88605	1	GDF5
yes	Glaucoma	glaucoma	amygdala volume	6.88605	1	TES
no	Body fat distribution (leg fat ratio)	body fat distribution	amygdala volume	3.00482	1	GDF5; WDR6
yes	Ischemic stroke	Ischemic stroke	amygdala volume	6.35636	1	GOSR2
no	Neurological blood protein biomarker levels	blood protein measurement	amygdala volume	6.35636	1	ULBP2
no	Coffee consumption	coffee consumption measurement	amygdala volume	6.35636	1	FNIP2
no	Mean spheric corpuscular volume	mean corpuscular volume	amygdala volume	1.9443	1	EGFR; PFAS; TEX9; VPS9D1
no	Body fat distribution (trunk fat ratio)	body fat distribution	amygdala volume	2.8494	1	GDF5; WDR6
no	Systolic blood pressure	systolic blood pressure	amygdala volume	1.91058	1	ARL17A; ARL17A; ARL17A; GOSR2
no	Waist-to-hip ratio adjusted for BMI (joint analysis for main effect and physical activity interaction)	BMI-adjusted waist-hip ratio, physical activity measurement	amygdala volume	5.90233	1	GDF5
no	Waist-to-hip ratio adjusted for body mass index	BMI-adjusted waist-hip ratio, physical activity measurement	amygdala volume	5.90233	1	GDF5
no	Male-pattern baldness	androgenetic alopecia	amygdala volume	5.90233	1	PLEKHM1
yes	Schizophrenia x sex interaction	schizophrenia, sex interaction measurement	amygdala volume	5.90233	1	BEND7
no	Platelet distribution width	platelet component distribution width	amygdala volume	2.13705	1	BRD3; EGFR; VPS9D1
no	Colorectal cancer or advanced adenoma	colorectal adenoma, obsolete_colorectal cancer	amygdala volume	5.50884	1	MAP1LC3A
yes	Cognitive ability (MTAG)	intelligence, self reported educational attainment	amygdala volume	5.50884	1	RBM23
no	Keratinocyte cancer (MTAG)	keratinocyte carcinoma	amygdala volume	5.50884	1	EPB41L1
yes	Intelligence (MTAG)	intelligence	amygdala volume	2.70927	1	FNIP2; NCKIPSD
yes	Parkinson's disease	Parkinson disease	amygdala volume	2.66557	1	NCKIPSD; PLEKHM1
no	Refractive astigmatism	Astigmatism	amygdala volume	5.16454	1	EGFR
no	Clozapine-induced agranulocytosis	Drug-induced agranulocytosis, response to clozapine	amygdala volume	5.16454	1	TEX9
no	Medication use (calcium channel blockers)	Calcium channel blocker use measurement	amygdala volume	5.16454	1	GOSR2
yes	Cognitive function	intelligence	amygdala volume	5.16454	1	PLEKHM1
no	Joint mobility (Beighton score)	joint hypermobility measurement	amygdala volume	4.86074	1	GDF5
no	A body shape index	BMI-adjusted waist circumference	amygdala volume	1.99918	1	GDF5; NCKIPSD; TEX9
no	Waist-to-hip ratio adjusted for body mass index	BMI-adjusted waist-hip ratio	amygdala volume	4.5907	1	GDF5
no	Waist-to-hip ratio adjusted for BMI (additive genetic model)	BMI-adjusted waist-hip ratio	amygdala volume	4.5907	1	GDF5
yes	Advanced age-related macular degeneration	atrophic macular degeneration, age-related macular degeneration, wet macular degeneration	amygdala volume	4.5907	1	TSPAN10
no	Testicular germ cell tumor	Testicular Germ Cell Tumor	amygdala volume	4.5907	1	LATS1
no	HDL cholesterol levels	high density lipoprotein cholesterol measurement	amygdala volume	1.83628	1	BRD3; TGOLN2; TRPC4AP
yes	Bipolar disorder	bipolar disorder	amygdala volume	1.83628	1	MAP1LC3A; PFAS; RHEBL1
no	Neutrophil percentage of white cells	neutrophil percentage of leukocytes	amygdala volume	2.23331	1	BEND7; BRD3
no	Myopia	Myopia	amygdala volume	3.93489	1	TSPAN10
no	Hip circumference adjusted for BMI	BMI-adjusted hip circumference	amygdala volume	1.5079	1	EPB41L1; GDF5; MAP1LC3A; SPIRE2; TRPC4AP
no	Medication use (agents acting on the renin-angiotensin system)	Agents acting on the renin-angiotensin system use measurement	amygdala volume	3.75603	1	GOSR2
no	Walking pace	gait measurement	amygdala volume	3.75603	1	GDF5
no	Waist-to-hip ratio adjusted for BMI x sex x age interaction (4df test)	BMI-adjusted waist-hip ratio, sex interaction measurement, age at assessment	amygdala volume	2.1463	1	GDF5; TRPC4AP
no	Lymphocyte percentage of white cells	lymphocyte percentage of leukocytes	amygdala volume	2.11879	1	BEND7; PIP4K2A
no	QT interval	QT interval	amygdala volume	3.59272	1	GOSR2
no	Menopause (age at onset)	age at menopause	amygdala volume	3.59272	1	EIF4EBP1
no	Haemorrhoidal disease	hemorrhoid	amygdala volume	3.59272	1	EGFR
no	Vertical cup-disc ratio (multi-trait analysis)	cup-to-disc ratio measurement	amygdala volume	3.30531	1	RBM23
no	Peak expiratory flow	peak expiratory flow	amygdala volume	3.30531	1	HAUS4
no	Mosquito bite size	mosquito bite reaction size measurement	amygdala volume	3.30531	1	BRD3
no	Alcohol consumption (drinks per week)	alcohol consumption measurement	amygdala volume	3.30531	1	BRD3
yes	Neuroticism	neuroticism measurement	amygdala volume	3.17818	1	PLEKHM1
no	Metabolic syndrome	metabolic syndrome	amygdala volume	3.17818	1	ERICH2
no	Platelet count	platelet count	amygdala volume	1.65265	1	BRD3; EGFR; STON2
no	Alanine aminotransferase levels	serum alanine aminotransferase measurement	amygdala volume	1.92169	1	BRD3; MAP1LC3A
no	Hemoglobin	hemoglobin measurement	amygdala volume	1.92169	1	BEND7; PRDX1
yes	Subcortical volume (min-P)	neuroimaging measurement, brain volume measurement	amygdala volume	1.92169	1	NCKIPSD; WDR6
yes	Amyotrophic lateral sclerosis (sporadic)	sporadic amyotrophic lateral sclerosis	amygdala volume	2.8494	1	BEND7
no	Hemoglobin concentration	hemoglobin measurement	amygdala volume	2.8494	1	PFAS
yes	Brain morphology (min-P)	brain measurement, neuroimaging measurement	amygdala volume	1.8161	1	NCKIPSD; WDR6
no	Hematocrit	hematocrit	amygdala volume	1.8161	1	BEND7; PFAS
no	Diisocyanate-induced asthma	asthma, response to diisocyanate	amygdala volume	2.66557	1	C20orf194
no	Waist-hip index	BMI-adjusted waist-hip ratio	amygdala volume	1.52085	1	GDF5; NCKIPSD; TEX9
no	Household income (MTAG)	household income	amygdala volume	2.58227	1	FNIP2
no	Lung adenocarcinoma	lung adenocarcinoma	amygdala volume	2.58227	1	GALK2
no	Mean arterial pressure	mean arterial pressure	amygdala volume	2.58227	1	GOSR2
no	Sum eosinophil basophil counts	basophil count, eosinophil count	amygdala volume	2.50402	1	BRD3
no	Granulocyte percentage of myeloid white cells	granulocyte percentage of myeloid white cells	amygdala volume	2.50402	1	BRD3
no	Sum basophil neutrophil counts	neutrophil count, basophil count	amygdala volume	2.50402	1	BRD3
no	Apolipoprotein A1 levels	apolipoprotein A 1 measurement	amygdala volume	1.68638	1	BRD3; TGOLN2
no	Eosinophil percentage of granulocytes	eosinophil percentage of granulocytes	amygdala volume	2.43037	1	BRD3
no	Neutrophil percentage of granulocytes	neutrophil percentage of granulocytes	amygdala volume	2.43037	1	BRD3
no	Macular thickness	macula measurement	amygdala volume	2.36093	1	TSPAN10
no	Monocyte count	monocyte count	amygdala volume	1.62025	1	EGFR; PLEKHM1
no	Spherical equivalent or myopia (age of diagnosis)	refractive error, age at onset, Myopia	amygdala volume	2.29535	1	TSPAN10
no	LDL cholesterol	low density lipoprotein cholesterol measurement	amygdala volume	2.29535	1	PFAS
no	Night sleep phenotypes	sleep duration	amygdala volume	2.29535	1	STON2
no	Neutrophil count	neutrophil count	amygdala volume	1.58909	1	BEND7; BRD3
no	Blood urea nitrogen levels	blood urea nitrogen measurement	amygdala volume	2.23331	1	GOSR2
no	Daytime nap	daytime rest measurement	amygdala volume	2.17454	1	PLEKHM1
no	PR interval	PR interval	amygdala volume	2.17454	1	BEND7
no	Heel bone mineral density x serum urate levels interaction	heel bone mineral density, urate measurement	amygdala volume	2.11879	1	RAET1G
yes	Cortical surface area (MOSTest)	cortical surface area measurement, neuroimaging measurement	amygdala volume	1.5162	1	NCKIPSD; WDR6
no	Lung cancer in ever smokers	lung carcinoma	amygdala volume	2.01543	1	GALK2
no	Mean platelet volume	mean platelet volume	amygdala volume	1.40055	1	BRD3; GALK2
no	Appendicular lean mass	appendicular lean mass	amygdala volume	1.25837	1	ATP5MC2; C20orf194; GDF5
no	Smoking status (ever vs never smokers)	smoking behavior	amygdala volume	1.75814	1	BEND7
no	Glycated hemoglobin levels	HbA1c measurement	amygdala volume	1.75814	1	PFAS
no	Plateletcrit	platelet crit	amygdala volume	1.35463	1	EGFR; STON2
no	Atrial fibrillation	atrial fibrillation	amygdala volume	1.68638	1	GOSR2
no	Ulcerative colitis	ulcerative colitis	amygdala volume	1.31163	1	NCKIPSD; WDR6
yes	General cognitive ability	intelligence	amygdala volume	1.65265	1	CYHR1
no	Lung function (FEV1/FVC)	FEV/FEC ratio	amygdala volume	1.65265	1	HAUS4
no	Mean reticulocyte volume	mean reticulocyte volume	amygdala volume	1.29114	1	SPIRE2; TEX9
no	Weight	body weight	amygdala volume	1.62025	1	GDF5
no	Lung cancer	lung carcinoma	amygdala volume	1.62025	1	GALK2
no	Menarche (age at onset)	age at menarche	amygdala volume	1.55911	1	WDR6
no	Waist-to-hip ratio adjusted for BMI	BMI-adjusted waist-hip ratio	amygdala volume	1.13715	1	GDF5; TEX9; TRPC4AP
no	General risk tolerance (MTAG)	risk-taking behaviour	amygdala volume	1.4247	1	PPP3CC
no	Red blood cell count	erythrocyte count	amygdala volume	1.17209	1	PFAS; TEX9
no	Estimated glomerular filtration rate	glomerular filtration rate	amygdala volume	1.14768	1	BRD3; STON2
no	Triglyceride levels	triglyceride measurement	amygdala volume	1.13976	1	ERICH2; STX4
no	Body size at age 10	comparative body size at age 10, self-reported	amygdala volume	1.29114	1	LRRC37A2
no	Crohn's disease	Crohn's disease	amygdala volume	1.04598	1	NCKIPSD; WDR6
no	LDL cholesterol levels	low density lipoprotein cholesterol measurement	amygdala volume	1.10177	1	PFAS
no	Heel bone mineral density	heel bone mineral density	amygdala volume	0.972149	1	E2F1; TRPC4AP
no	Liver enzyme levels (alkaline phosphatase)	alkaline phosphatase measurement	amygdala volume	1.02016	1	PLEKHM1
no	Eosinophil percentage of white cells	eosinophil percentage of leukocytes	amygdala volume	0.960845	1	BRD3
no	Inflammatory bowel disease	inflammatory bowel disease	amygdala volume	0.888523	1	NCKIPSD; WDR6
no	Eosinophil counts	eosinophil count	amygdala volume	0.879071	1	BRD3
no	Aspartate aminotransferase levels	aspartate aminotransferase measurement	amygdala volume	0.786978	1	BRD3
no	Chronotype	chronotype measurement	amygdala volume	0.751206	1	TES
no	Lymphocyte count	lymphocyte count	amygdala volume	0.744438	1	BRD3
no	Electrocardiogram morphology (amplitude at temporal datapoints)	electrocardiography	amygdala volume	0.744438	1	GOSR2
no	High light scatter reticulocyte count	reticulocyte count	amygdala volume	0.655815	1	C20orf194
no	Mean corpuscular hemoglobin	mean corpuscular hemoglobin	amygdala volume	0.590233	1	TEX9
no	White blood cell count	leukocyte count	amygdala volume	0.586047	1	BEND7
no	Diastolic blood pressure	diastolic blood pressure	amygdala volume	0.58192	1	BEND7
no	Coronary artery disease	coronary artery disease	amygdala volume	0.558329	1	GOSR2
no	Refractive error	Abnormality of refraction	amygdala volume	0.642223	1	EPB41L1; GDF5; TSPAN10
no	Mean corpuscular volume	mean corpuscular volume	amygdala volume	0.519702	1	TEX9
no	Body mass index	body mass index	amygdala volume	0.543636	1	GOSR2; PRDX1
yes	Schizophrenia	schizophrenia	amygdala volume	0.441886	1	CALHM2
no	Asthma	asthma	amygdala volume	0.411108	1	C20orf194
yes	Attention deficit hyperactivity disorder	attention deficit hyperactivity disorder	hippocampus volume	2.72943	1	MAP1B
no	Pulse pressure	pulse pressure measurement	hippocampus volume	1.41635	1	ARL17A; ARL17A; ARL17A; GDF5
no	Eosinophil percentage of white cells	eosinophil percentage of leukocytes	hippocampus volume	1.5234	1	CRHR1; CRHR1; GKAP1
no	Mean corpuscular hemoglobin	mean corpuscular hemoglobin	hippocampus volume	1.40874	1	DAND5; MYO15A; PLS1; PTTG1IP
no	Type 2 diabetes	type 2 diabetes mellitus	hippocampus volume	1.4012	1	FARSA; MPHOSPH9; PLS1; TCN2
no	Waist-to-hip ratio adjusted for body mass index	BMI-adjusted waist-hip ratio	hippocampus volume	2.62025	1	GDF5
no	Allergic disease (asthma, hay fever and/or eczema) (multivariate analysis)	allergic disease	hippocampus volume	2.62025	1	DDX6
yes	Cortical thickness (MOSTest)	cortical thickness, neuroimaging measurement	hippocampus volume	1.72385	1	SF3B1; SLC45A3
no	Youthful appearance (self-reported)	skin aging measurement	hippocampus volume	2.51947	1	C2
no	Walking pace	gait measurement	hippocampus volume	2.42616	1	GDF5
yes	Intelligence (MTAG)	intelligence	hippocampus volume	1.63766	1	MPHOSPH9; NCKIPSD
no	Monocyte count	monocyte count	hippocampus volume	1.43445	1	EGFR; KIF3B; PLEKHM1
no	White blood cell count (basophil)	basophil count	hippocampus volume	2.33951	1	SLC45A3
no	Allergic disease (asthma, hay fever and/or eczema) (age of onset)	allergic disease, age at onset	hippocampus volume	2.33951	1	DDX6
no	Menopause (age at onset)	age at menopause	hippocampus volume	2.33951	1	REV3L
no	Blood protein levels	blood protein measurement	hippocampus volume	1.25974	1	DDX6; GPNMB; ITIH4; MAPK3; TCN2
no	Monocyte percentage of white cells	monocyte percentage of leukocytes	hippocampus volume	1.38394	1	DDX6; KIF3B; SLC45A3
no	HDL cholesterol levels in current drinkers	high density lipoprotein cholesterol measurement	hippocampus volume	2.11311	1	PTTG1IP
no	Fasting glucose	glucose measurement	hippocampus volume	2.04707	1	NUFIP2
no	Celiac disease	celiac disease	hippocampus volume	2.04707	1	DDX6
yes	Extremely high intelligence	intelligence	hippocampus volume	2.04707	1	EIF3C
no	Mosquito bite size	mosquito bite reaction size measurement	hippocampus volume	2.04707	1	C2
no	Waist-to-hip ratio adjusted for BMI (age <50)	BMI-adjusted waist-hip ratio	hippocampus volume	2.04707	1	TARBP2
yes	Pursuit maintenance gain	pursuit maintenance gain measurement	hippocampus volume	1.92666	1	TTC16
no	HDL cholesterol levels x alcohol consumption (regular vs non-regular drinkers) interaction (2df)	alcohol consumption measurement, high density lipoprotein cholesterol measurement	hippocampus volume	1.87161	1	PTTG1IP
no	HDL cholesterol levels x alcohol consumption (drinkers vs non-drinkers) interaction (2df)	alcohol drinking, high density lipoprotein cholesterol measurement	hippocampus volume	1.81962	1	PTTG1IP
no	Neutrophil percentage of granulocytes	neutrophil percentage of granulocytes	hippocampus volume	1.72385	1	GKAP1
no	Basophil percentage of white cells	basophil percentage of leukocytes	hippocampus volume	1.72385	1	SLC45A3
no	Itch intensity from mosquito bite adjusted by bite size	mosquito bite reaction itch intensity measurement, mosquito bite reaction size measurement	hippocampus volume	1.67965	1	C2
no	Plateletcrit	platelet crit	hippocampus volume	1.20564	1	EGFR; MPHOSPH9; TESC
no	Eosinophil percentage of granulocytes	eosinophil percentage of granulocytes	hippocampus volume	1.63766	1	GKAP1
no	Psoriasis	psoriasis	hippocampus volume	1.59772	1	REV3L
no	Diisocyanate-induced asthma	asthma, response to diisocyanate	hippocampus volume	1.59772	1	C20orf194
no	Allergic rhinitis	allergic rhinitis	hippocampus volume	1.59772	1	DDX6
no	Body fat distribution (arm fat ratio)	body fat distribution	hippocampus volume	1.55967	1	ASPHD1
no	Liver enzyme levels (alkaline phosphatase)	alkaline phosphatase measurement	hippocampus volume	1.23597	1	ITIH4; PLEKHM1
no	Hemoglobin	hemoglobin measurement	hippocampus volume	1.18029	1	HLA-DRB1; HLA-DRB1
no	Triglyceride levels	triglyceride measurement	hippocampus volume	1.07977	1	CBFA2T2; GKAP1; REV3L
no	Heel bone mineral density x serum urate levels interaction	heel bone mineral density, urate measurement	hippocampus volume	1.33686	1	RAET1G
no	Liver enzyme levels (gamma-glutamyl transferase)	serum gamma-glutamyl transferase measurement	hippocampus volume	1.33686	1	PTTG1IP
no	Serum alkaline phosphatase levels	alkaline phosphatase measurement	hippocampus volume	1.12942	1	HLA-DRB1; HLA-DRB1
no	Granulocyte percentage of myeloid white cells	granulocyte percentage of myeloid white cells	hippocampus volume	1.31013	1	KIF3B
no	FEV1	forced expiratory volume	hippocampus volume	1.25974	1	UQCC1
no	Liver enzyme levels (alanine transaminase)	serum alanine aminotransferase measurement	hippocampus volume	1.25974	1	PTTG1IP
no	Glycated hemoglobin levels	HbA1c measurement	hippocampus volume	1.23597	1	PFAS
no	PR interval	PR interval	hippocampus volume	1.21308	1	TESC
no	Waist circumference	waist circumference	hippocampus volume	1.21308	1	MAPK3
no	Aspartate aminotransferase levels	aspartate aminotransferase measurement	hippocampus volume	1.03978	1	HLA-DRB1; HLA-DRB1
no	Platelet count	platelet count	hippocampus volume	1.00265	1	CALR; EGFR; MPHOSPH9
no	Morning person	chronotype measurement	hippocampus volume	1.14923	1	SF3B1
no	Mean spheric corpuscular volume	mean corpuscular volume	hippocampus volume	0.982595	1	EGFR; PFAS; PTTG1IP
yes	Major depressive disorder	unipolar depression	hippocampus volume	1.11028	1	SF3B1
no	Lung function (FEV1/FVC)	FEV/FEC ratio	hippocampus volume	1.02354	1	HAUS4
no	Smoking status (ever vs never smokers)	smoking behavior	hippocampus volume	0.99252	1	REV3L
no	Myocardial infarction	myocardial infarction	hippocampus volume	0.99252	1	NCKIPSD
no	Menarche (age at onset)	age at menarche	hippocampus volume	0.977706	1	WDR6
yes	Cortical surface area (min-P)	cortical surface area measurement, neuroimaging measurement	hippocampus volume	0.949367	1	SLC45A3
no	Chronotype	chronotype measurement	hippocampus volume	0.897347	1	GKAP1; TES
no	Electrocardiogram morphology (amplitude at temporal datapoints)	electrocardiography	hippocampus volume	0.891243	1	GPNMB; NUFIP2
no	Asthma (childhood onset)	childhood onset asthma	hippocampus volume	0.897347	1	DDX6
no	Apolipoprotein B levels	apolipoprotein B measurement	hippocampus volume	0.861925	1	NUFIP2
no	Urate levels	urate measurement	hippocampus volume	0.839825	1	EEF1AKMT2
no	High light scatter reticulocyte count	reticulocyte count	hippocampus volume	0.823979	1	C20orf194; PLS1
no	HDL cholesterol	high density lipoprotein cholesterol measurement	hippocampus volume	0.798858	1	PTTG1IP
no	Body size at age 10	comparative body size at age 10, self-reported	hippocampus volume	0.789233	1	LRRC37A2
no	Diastolic blood pressure	diastolic blood pressure	hippocampus volume	0.757299	1	CYP21A2; CYP21A2
no	Hip index	BMI-adjusted hip circumference	hippocampus volume	0.736026	1	MYO15A
no	Immature fraction of reticulocytes	reticulocyte measurement	hippocampus volume	0.704369	1	PFAS
no	LDL cholesterol levels	low density lipoprotein cholesterol measurement	hippocampus volume	0.704369	1	PFAS
no	HDL cholesterol levels	high density lipoprotein cholesterol measurement	hippocampus volume	0.704369	1	PTTG1IP; REV3L
no	Mean corpuscular volume	mean corpuscular volume	hippocampus volume	0.629869	1	MYO15A; PTTG1IP
no	Intraocular pressure	intraocular pressure measurement	hippocampus volume	0.559883	1	TES
no	Reticulocyte fraction of red cells	reticulocyte measurement	hippocampus volume	0.545886	1	PLS1
no	Heel bone mineral density	heel bone mineral density	hippocampus volume	0.60654	1	ITIH4; NUFIP2
no	Body mass index	body mass index	hippocampus volume	0.66168	1	HLA-DRB1; HLA-DRB1; INO80E; ITIH4
no	Apolipoprotein A1 levels	apolipoprotein A 1 measurement	hippocampus volume	0.507801	1	PTTG1IP
no	Femur bone mineral density x serum urate levels interaction	urate measurement, bone density	hippocampus volume	0.467902	1	C2
no	Serum metabolite levels	serum metabolite measurement	hippocampus volume	0.451768	1	REV3L
no	Platelet distribution width	platelet component distribution width	hippocampus volume	0.433817	1	EGFR
no	Coronary artery disease	coronary artery disease	hippocampus volume	0.387611	1	C2
no	Mean reticulocyte volume	mean reticulocyte volume	hippocampus volume	0.376473	1	PTTG1IP
no	White blood cell count	leukocyte count	hippocampus volume	0.361913	1	NUFIP2
no	Sum basophil neutrophil counts	neutrophil count, basophil count	caudate volume	3.2018	1	PCDHA10; PCDHA4; PCDHA8
no	Metabolic traits	metabolite measurement	caudate volume	4.54748	1	PDXDC1; PDXDC1
no	Lymphocyte count	lymphocyte count	caudate volume	1.91661	1	CCDC153; CDC42SE2; CORO7; L3MBTL3; PPFIA1; RAP1A; SFI1
no	Body mass index	body mass index	caudate volume	1.5253	1	ATP2A1; BDNF-AS; DAG1; GPRC5B; KCNJ12; KPNB1; L3MBTL3; MST1; NT5C2; NUPR1; PDXDC1; PDXDC1; SULT1A2; TUFM
no	Coronary artery disease (myocardial infarction, percutaneous transluminal coronary angioplasty, coronary artery bypass grafting, angina or chromic ischemic heart disease)	coronary artery disease	caudate volume	4.358	1	CNNM2; NT5C2
no	Urinary metabolite levels in chronic kidney disease	urinary metabolite measurement	caudate volume	3.01708	1	ACOT4; NUPR1; SLC5A11
no	Hip circumference adjusted for BMI	BMI-adjusted hip circumference	caudate volume	1.53812	1	CDIP1; CENPW; CORO7; KCNJ12; KPNB1; L3MBTL3; NF1; NMT1; PAM16; SULT1A1; TUFM; UMAD1; VASN
yes	Advanced age-related macular degeneration	atrophic macular degeneration, age-related macular degeneration, wet macular degeneration	caudate volume	4.18368	1	PILRA; PILRB
no	Waist-to-hip ratio adjusted for BMI (additive genetic model)	BMI-adjusted waist-hip ratio	caudate volume	4.02277	1	CORO7; VASN
no	Multisite chronic pain	multisite chronic pain	caudate volume	4.02277	1	NMT1; SP4
no	Fasting glucose	fasting blood glucose measurement	caudate volume	4.02277	1	CDC42SE2; LYRM7
yes	Age-related hearing impairment	age-related hearing impairment	caudate volume	3.87378	1	SFI1; TRIOBP
no	Waist-hip index	BMI-adjusted waist-hip ratio	caudate volume	1.65145	1	ALKBH5; CDIP1; CENPW; CORO7; L3MBTL3; PAM16; PARPBP; SP7; VASN
yes	Regular attendance at a religious group	social interaction measurement	caudate volume	3.60662	1	DAG1; MST1
no	Sleep duration (short sleep)	sleep duration	caudate volume	3.4864	1	DAG1; MST1
yes	White matter hyperintensity volume	white matter hyperintensity measurement	caudate volume	3.4864	1	DCAKD; NMT1
no	BMI (adjusted for smoking behaviour)	smoking behavior, body mass index	caudate volume	3.4864	1	ATP2A1; NT5C2
no	Body mass index (joint analysis main effects and smoking interaction)	smoking behavior, body mass index	caudate volume	3.4864	1	ATP2A1; NT5C2
yes	Intracranial aneurysm	brain aneurysm	caudate volume	3.2685	1	CNNM2; NT5C2
no	Walking pace	gait measurement	caudate volume	3.16945	1	NMT1; TUFM
no	Birth weight	birth weight	caudate volume	2.01138	1	CENPW; GPRC5B; L3MBTL3; NT5C2
yes	Cognitive ability, years of educational attainment or schizophrenia (pleiotropy)	schizophrenia, intelligence, self reported educational attainment	caudate volume	2.30718	1	PDXDC1; PDXDC1; RAP1A
no	Coronary artery disease	coronary artery disease	caudate volume	1.61979	1	BDNF-AS; CENPW; CNNM2; NT5C2; PPFIA1; RND2; VAT1
no	Triglyceride levels	triglyceride measurement	caudate volume	1.61265	1	CDC42SE2; KPNB1; L3MBTL3; PDXDC1; PDXDC1; SCAP; TMEM199
no	C-reactive protein levels	C-reactive protein measurement	caudate volume	2.98834	1	CENPW; L3MBTL3
no	Immature fraction of reticulocytes	reticulocyte measurement	caudate volume	1.95499	1	KCNJ12; L3MBTL3; NT5C2; PFAS
no	Glomerular filtration rate (creatinine)	creatinine measurement, glomerular filtration rate	caudate volume	2.90533	1	KBTBD2; TFDP2
no	Liver enzyme levels (gamma-glutamyl transferase)	serum gamma-glutamyl transferase measurement	caudate volume	2.20969	1	CENPW; L3MBTL3; NBEAL2
no	Body size at age 10	comparative body size at age 10, self-reported	caudate volume	1.88454	1	GPRC5B; LRRC37A2; NF1; NYAP1
no	Myocardial infarction	myocardial infarction	caudate volume	2.14915	1	CENPW; CNNM2; NT5C2
no	Mosquito bite size	mosquito bite reaction size measurement	caudate volume	2.75242	1	CDC42SE2; PARPBP
yes	Cortical surface area (MOSTest)	cortical surface area measurement, neuroimaging measurement	caudate volume	1.62578	1	CDC42SE2; DAG1; HTR1D; LYRM7; MST1; TFDP2
no	Type 2 diabetes	type 2 diabetes mellitus	caudate volume	1.55115	1	ATP2A1; CENPW; LINC00928; NF1; RASA1; SFI1; SRR
yes	Major depressive disorder	unipolar depression	caudate volume	2.12011	1	RASA1; SP4; ZMAT2
no	Appendicular lean mass	appendicular lean mass	caudate volume	1.44375	1	BRICD5; HEATR3; KBTBD2; KCNJ12; L3MBTL3; NF1; PRIM1; WASHC3; ZHX2
no	Bone ultrasound measurement (broadband ultrasound attenuation)	bone quantitative ultrasound measurement	caudate volume	5.2296	1	GPATCH1
no	Breast cancer (estrogen-receptor negative)	estrogen-receptor negative breast cancer	caudate volume	5.2296	1	L3MBTL3
no	Total cholesterol change in response to fenofibrate in statin-treated type 2 diabetes	response to simvastatin, total cholesterol change measurement, response to fenofibrate	caudate volume	5.2296	1	TRIOBP
no	Insomnia symptoms (never/rarely vs. sometimes/usually)	insomnia measurement	caudate volume	5.2296	1	NT5C2
no	Metabolite levels	deoxycholate measurement	caudate volume	5.2296	1	ADD3
no	Testicular germ cell tumor	testicular carcinoma	caudate volume	5.2296	1	HEATR3
no	Lung function (FEV1/FVC)	FEV/FEC ratio	caudate volume	2.03751	1	ABHD12; ATP2A3; HAUS4
no	Mean corpuscular hemoglobin	mean corpuscular hemoglobin	caudate volume	1.50647	1	CNNM2; KBTBD2; KCNJ12; NT5C2; PRIM1; SP7; TFDP2
no	Metabolic syndrome	metabolic syndrome	caudate volume	2.55102	1	PDXDC1; PDXDC1
no	Waist-to-hip ratio adjusted for BMI (age <50)	BMI-adjusted waist-hip ratio	caudate volume	2.55102	1	FAM13A-AS1; NAP1L5
no	Bitter alcoholic beverage consumption	bitter alcoholic beverage consumption measurement	caudate volume	2.49029	1	BDNF-AS; NF1
no	Hypertension	hypertension	caudate volume	2.49029	1	CNNM2; NT5C2
no	Lipid traits (pleiotropy) (HIPO component 1)	total cholesterol measurement, triglyceride measurement, low density lipoprotein cholesterol measurement, high density lipoprotein cholesterol measurement	caudate volume	4.75418	1	BDNF-AS
yes	Handedness (Left-handed vs. non-left-handed)	handedness	caudate volume	4.75418	1	LRRC37A2
no	Creatine kinase levels	creatine kinase measurement	caudate volume	4.75418	1	CNNM2
yes	Oppositional defiant disorder dimensions in attention-deficit hyperactivity disorder	oppositional defiant disorder measurement	caudate volume	4.75418	1	MYLK2
no	Endometrial cancer (endometrioid histology)	endometrial carcinoma	caudate volume	4.75418	1	NF1
no	Mean reticulocyte volume	mean reticulocyte volume	caudate volume	1.53812	1	HEATR3; LIMK2; PRIM1; SLC35E4; TFDP2; ZHX2
no	Alcohol consumption (drinks per week)	alcohol consumption measurement	caudate volume	2.37709	1	NUPR1; TUFM
no	Age at first sexual intercourse	age at first sexual intercourse measurement	caudate volume	1.91327	1	PDXDC1; PDXDC1; SP4
no	Perceived unattractiveness to mosquitoes	perceived unattractiveness to mosquitos measurement	caudate volume	4.358	1	CDC42SE2
no	Mild influenza (H1N1) infection	influenza A (H1N1)	caudate volume	4.358	1	L3MBTL3
no	Acute lymphoblastic leukemia (childhood)	acute lymphoblastic leukemia	caudate volume	4.358	1	SP4
no	Endometrial cancer	endometrial carcinoma	caudate volume	4.358	1	NF1
no	Erosive tooth wear (severe vs non-severe)	erosive tooth wear measurement	caudate volume	4.358	1	ACAT2
no	Gestational age at birth (maternal effect)	gestational age, parental genotype effect measurement	caudate volume	4.358	1	LRRC28
no	Mean arterial pressure	mean arterial pressure	caudate volume	2.32427	1	CNNM2; NT5C2
no	Menarche (age at onset)	age at menarche	caudate volume	1.86771	1	CENPW; GPRC5B; LIN7C
no	Immune response to smallpox vaccine (IL-6)	response to vaccine	caudate volume	4.02277	1	ZHX2
no	Insomnia symptoms (never/rarely vs. usually)	insomnia measurement	caudate volume	4.02277	1	NT5C2
no	Survival in pancreatic cancer	overall survival, pancreatic carcinoma	caudate volume	4.02277	1	LIN7C
no	Glomerular filtration rate in non diabetics (creatinine)	creatinine measurement, glomerular filtration rate	caudate volume	4.02277	1	TFDP2
yes	Response to antidepressants (symptom improvement)	response to antidepressant	caudate volume	4.02277	1	ZNF639
no	High light scatter reticulocyte count	reticulocyte count	caudate volume	1.46624	1	CNNM2; KBTBD2; KCNJ12; L3MBTL3; NT5C2; USE1
no	Fish- and plant-related diet	diet measurement	caudate volume	1.82428	1	LIMK2; RNF185; SFI1
no	Low density lipoprotein cholesterol levels	low density lipoprotein cholesterol measurement	caudate volume	1.62158	1	ABHD12; L3MBTL3; NF1; TMEM199
no	Blood pressure	mean arterial pressure	caudate volume	3.73543	1	NT5C2
yes	Left–right brain asymmetry	brain measurement	caudate volume	3.73543	1	LRRC37A2
yes	Regular attendance at a gym or sports club	social interaction measurement	caudate volume	3.73543	1	MST1
no	Neutrophil count	neutrophil count	caudate volume	1.50276	1	ADD3; PCDHA10; PCDHA4; PCDHA8; VAT1
[truncated: 558 more rows]

## Sheet: Table S5
ICD-9 Code	Phenotype name	Region Volume	Enrichment Ratio	pFDR	Enrichment Ratio	pFDR
350.3	Lack of coordination	cerebellar_hemisphere	9.97606	5.08221e-11	10.7554	0.000322003
335	Multiple sclerosis	cerebellar_hemisphere	7.38757	1.0797e-09	8.74558	0.000266679
350	Abnormal movement	cerebellar_hemisphere	9.09403	1.40478e-08	10.0559	0.00228646
341	Other demyelinating diseases of central nervous system	cerebellar_hemisphere	8.60435	1.14322e-07	12.3688	0.000230636
290.13	Senile dementia	cerebellar_hemisphere	7.17029	1.46668e-05	16.4917	1.12921e-06
333.2	Myoclonus	amygdala	11.9939	0.000108433	29.4494	4.75254e-05
335	Multiple sclerosis	DLPFC	5.14026	0.000232119	6.81474	0.0435637
293.1	Swelling, mass, or lump in head and neck [Space-occupying lesion, intracranial NOS]	cerebellar_hemisphere	7.43586	0.000567925	12.216	0.00502741
333.2	Myoclonus	anterior_cingulate	11.7798	0.000884563	40.3878	2.708e-07
333.2	Myoclonus	cerebellar_hemisphere	8.19462	0.00107374	19.6329	0.000218985
350.3	Lack of coordination	DLPFC	5.53137	0.00144473
350	Abnormal movement	anterior_cingulate	7.03913	0.00275046	17.2387	0.000376537
350.3	Lack of coordination	anterior_cingulate	6.274	0.00398085
335	Multiple sclerosis	anterior_cingulate	4.99747	0.00472107
333.2	Myoclonus	hippocampus	8.83482	0.00485991	37.6952	4.48385e-07
333.2	Myoclonus	nucleus_accumbens	8.5671	0.00581169	31.4127	1.6307e-06
290.13	Senile dementia	hippocampus	5.41133	0.00907791
341	Other demyelinating diseases of central nervous system	hippocampus	5.41133	0.00907791
350	Abnormal movement	hippocampus	5.27934	0.00907791
350.3	Lack of coordination	hippocampus	4.7055	0.0152121
335	Multiple sclerosis	hippocampus	3.74811	0.0241232
333.2	Myoclonus	DLPFC	6.73129	0.0303449	21.4177	0.00027507
333.4	Torsion dystonia	amygdala	7.19636	0.0347789
292.1	Aphasia/speech disturbance	anterior_cingulate	7.85317	0.0390766
333.4	Torsion dystonia	anterior_cingulate			22.6171	0.000881873
333.4	Torsion dystonia	hippocampus			21.1093	0.00178848
333.4	Torsion dystonia	nucleus_accumbens			17.5911	0.00390782
318	Tobacco use disorder	cerebellar_hemisphere			9.42381	0.012296
333.4	Torsion dystonia	cerebellar_hemisphere			9.895	0.0487743

## Sheet: Table S6
Regional Volume	Hemi.	r_Spearman	p	# pass (p_Bonferroni < 0.05)	r_Spearman2	p2
amygdala	left	0.495655	0	210	0.42373	1.47195e-10
	right	0.448984	0	530	0.807298	4.99898e-123
hippocampus	left	0.456372	0	971	0.638936	1.61203e-112
	right	0.459541	0	952	0.605039	3.97572e-96
caudate	left	0.47151	0	559	0.535513	8.35434e-43
	right	0.455294	0	554	0.727286	2.72892e-92
putamen	left	0.49002	0	1843	0.880468	0
	right	0.490492	0	2048	0.733499	0
nuc. accumbens	left	0.530693	0	2946	0.79314	0
	right	0.527057	0	225	0.638947	3.25281e-27
cerebellar hemi.	left	0.468571	0	803	0.635234	5.91409e-92
	right	0.46033	0	866	0.67714	3.23808e-117
