# Supplementary material for: Integration of estimated regional gene expression with neuroimaging and clinical phenotypes at biobank scale
Source: PLoS Biol. 2024 Sep 13;22(9):e3002782. doi: 10.1371/journal.pbio.3002782 (PMC11424006; doi:10.1371/journal.pbio.3002782)
Supplement: S2 Data — This data table contains the replication fractions of discovery TWAS genes in Fig 6C (column replication_fraction). It also contains the correlations between effect magnitudes for these discovery-replication TWAS pairings in Fig 6D (column effect_spearman). TWAS are identifiable by their regional volume phenotype of interest (column region), the replication cohort and size (column cohort), and the random-sample iteration (column iteration). (CSV) [file pbio.3002782.s013.csv]

region	cohort	iteration	replication_fraction	effect_spearman
dlpfc	HCP	0	0.0655737704918032	0.5064218940522963
anterior-cingulate	HCP	0	0.0434782608695652	0.6172649230152736
amygdala	HCP	0	0.0147058823529411	0.3392754895598732
hippocampus	HCP	0	0.0471698113207547	0.5020480137038064
caudate	HCP	0	0.0769230769230769	0.529089156169493
putamen	HCP	0	0.0744680851063829	0.6270771364638699
nucleus-accumbens	HCP	0	0.078125	0.6346136238784105
cerebellar-hemisphere	HCP	0	0.1024390243902439	0.4694348873814266
dlpfc	UKB_657	0	0.0725806451612903	0.6218599527930763
dlpfc	UKB_657	1	0.032520325203252	0.5504443383936748
dlpfc	UKB_657	2	0.0330578512396694	0.7140292643273267
dlpfc	UKB_657	3	0.0672268907563025	0.641824526420738
dlpfc	UKB_657	4	0.0689655172413793	0.5770422481067159
dlpfc	UKB_657	5	0.0347826086956521	0.5218811646808175
dlpfc	UKB_657	6	0.1	0.5072505035071879
dlpfc	UKB_657	7	0.094017094017094	0.6123349668060363
dlpfc	UKB_657	8	0.024390243902439	0.4947375888354337
dlpfc	UKB_657	9	0.048	0.5571182795698925
dlpfc	UKB_657	10	0.008695652173913	0.5565769746705594
dlpfc	UKB_657	11	0.054054054054054	0.6774394524394524
dlpfc	UKB_657	12	0.0598290598290598	0.5842811970807295
dlpfc	UKB_657	13	0.0472440944881889	0.4782761529808773
dlpfc	UKB_657	14	0.0603448275862069	0.5574597316726253
dlpfc	UKB_657	15	0.0692307692307692	0.6313755479386582
dlpfc	UKB_657	16	0.0551181102362204	0.6146770716160479
dlpfc	UKB_657	17	0.0423728813559322	0.7682921930180155
dlpfc	UKB_657	18	0.0461538461538461	0.543202829480124
dlpfc	UKB_657	19	0.1120689655172413	0.5903663552838965
dlpfc	UKB_657	20	0.1181818181818181	0.5558100218650678
dlpfc	UKB_657	21	0.0583941605839416	0.4898818302312991
dlpfc	UKB_657	22	0.072	0.5544086021505376
dlpfc	UKB_657	23	0.1048387096774193	0.5768749016522423
dlpfc	UKB_657	24	0.043103448275862	0.5123745819397993
dlpfc	UKB_657	25	0.0403225806451612	0.5342690794649881
dlpfc	UKB_657	26	0.0703125	0.5368522248672404
dlpfc	UKB_657	27	0.0629921259842519	0.4942526715410574
dlpfc	UKB_657	28	0.0517241379310344	0.5102064352439166
dlpfc	UKB_657	29	0.1147540983606557	0.6070662644033296
dlpfc	UKB_657	30	0.0521739130434782	0.5745285252110788
dlpfc	UKB_657	31	0.0338983050847457	0.5676487022449136
dlpfc	UKB_657	32	0.0619469026548672	0.6122746024352917
dlpfc	UKB_657	33	0.0743801652892562	0.6793591654247391
dlpfc	UKB_657	34	0.0341880341880341	0.5328043279533635
dlpfc	UKB_657	35	0.0948275862068965	0.5318340829585206
dlpfc	UKB_657	36	0.1157024793388429	0.5400961929277873
dlpfc	UKB_657	37	0.0583333333333333	0.6259393013403708
dlpfc	UKB_657	38	0.0578512396694214	0.7638734588809103
dlpfc	UKB_657	39	0.043103448275862	0.5050090339445662
dlpfc	UKB_657	40	0.0806451612903225	0.5653375295043273
dlpfc	UKB_657	41	0.0546875	0.7366897088445339
dlpfc	UKB_657	42	0.0367647058823529	0.6500214684413911
dlpfc	UKB_657	43	0.0833333333333333	0.5736850629245381
dlpfc	UKB_657	44	0.0508474576271186	0.6976323775924972
dlpfc	UKB_657	45	0.1009174311926605	0.4621165786303401
dlpfc	UKB_657	46	0.0241935483870967	0.6242202989771832
dlpfc	UKB_657	47	0.073170731707317	0.5057783338277593
dlpfc	UKB_657	48	0.0181818181818181	0.7327953474742466
dlpfc	UKB_657	49	0.0948275862068965	0.4924076423326798
dlpfc	UKB_657	50	0.0285714285714285	0.5043126684636118
dlpfc	UKB_657	51	0.0578512396694214	0.5778756266088604
dlpfc	UKB_657	52	0.1048387096774193	0.5317954366640439
dlpfc	UKB_657	53	0.0333333333333333	0.5696298354052364
dlpfc	UKB_657	54	0.0149253731343283	0.5996658312447787
dlpfc	UKB_657	55	0.0578512396694214	0.6896761956374473
dlpfc	UKB_657	56	0.0413223140495867	0.6795217450209997
dlpfc	UKB_657	57	0.040983606557377	0.4166696957580603
dlpfc	UKB_657	58	0.0803571428571428	0.6355536952882086
dlpfc	UKB_657	59	0.1300813008130081	0.5494834324334783
dlpfc	UKB_657	60	0.0546875	0.6684787584691448
dlpfc	UKB_657	61	0.056	0.5111397849462365
dlpfc	UKB_657	62	0.075	0.4797485936523369
dlpfc	UKB_657	63	0.0707964601769911	0.5171002728059085
dlpfc	UKB_657	64	0.0826446280991735	0.5595244546809374
dlpfc	UKB_657	65	0.0598290598290598	0.560266151148676
dlpfc	UKB_657	66	0.0818181818181818	0.5296350562405608
dlpfc	UKB_657	67	0.0396825396825396	0.6220112485939258
dlpfc	UKB_657	68	0.032	0.6172165898617511
dlpfc	UKB_657	69	0.0793650793650793	0.5897292838395202
dlpfc	UKB_657	70	0.0862068965517241	0.5678314688809442
dlpfc	UKB_657	71	0.0762711864406779	0.6339406688359829
dlpfc	UKB_657	72	0.1065573770491803	0.5512208339804573
dlpfc	UKB_657	73	0.036036036036036	0.6384257634257633
dlpfc	UKB_657	74	0.0327868852459016	0.4385915055465417
dlpfc	UKB_657	75	0.040650406504065	0.5657930376236603
dlpfc	UKB_657	76	0.0256410256410256	0.6017548592066417
dlpfc	UKB_657	77	0.088	0.5582365591397849
dlpfc	UKB_657	78	0.0555555555555555	0.6207874015748033
dlpfc	UKB_657	79	0.017094017094017	0.4594778881745567
dlpfc	UKB_657	80	0.0564516129032258	0.6321007081038551
dlpfc	UKB_657	81	0.0695652173913043	0.5742602383019016
dlpfc	UKB_657	82	0.0608695652173913	0.6377574370709382
dlpfc	UKB_657	83	0.0545454545454545	0.6400964767937245
dlpfc	UKB_657	84	0.0387596899224806	0.5003801431127013
dlpfc	UKB_657	85	0.0944881889763779	0.509918682039745
dlpfc	UKB_657	86	0.0666666666666666	0.566199041600111
dlpfc	UKB_657	87	0.0483870967741935	0.5725255704169944
dlpfc	UKB_657	88	0.0672268907563025	0.5975502065232874
dlpfc	UKB_657	89	0.0620155038759689	0.5119465563506262
dlpfc	UKB_657	90	0.0737704918032786	0.4877222664653147
dlpfc	UKB_657	91	0.0840336134453781	0.5401224896738357
dlpfc	UKB_657	92	0.017391304347826	0.5260475025645073
dlpfc	UKB_657	93	0.0620155038759689	0.4702146690518784
dlpfc	UKB_657	94	0.0491803278688524	0.6303164684539408
dlpfc	UKB_657	95	0.0782608695652174	0.49029432652095
dlpfc	UKB_657	96	0.0245901639344262	0.4816684896289418
dlpfc	UKB_657	97	0.0583333333333333	0.397298423501632
dlpfc	UKB_657	98	0.065040650406504	0.6428396383382131
dlpfc	UKB_657	99	0.0660377358490566	0.6542509509534726
dlpfc	UKB_657	100	0.0491803278688524	0.5091219710462922
dlpfc	UKB_657	101	0.1083333333333333	0.6365789290922981
dlpfc	UKB_657	102	0.0625	0.6217096227797106
dlpfc	UKB_657	103	0.0564516129032258	0.59054602675059
dlpfc	UKB_657	104	0.0707070707070707	0.553630179344465
dlpfc	UKB_657	105	0.072	0.5113548387096774
dlpfc	UKB_657	106	0.073170731707317	0.5874682385110471
dlpfc	UKB_657	107	0.0350877192982456	0.6182823353111522
dlpfc	UKB_657	108	0.059322033898305	0.6446703844510425
dlpfc	UKB_657	109	0.0347826086956521	0.642649727767695
dlpfc	UKB_657	110	0.0344827586206896	0.4858263176104255
dlpfc	UKB_657	111	0.0427350427350427	0.5348873802994201
dlpfc	UKB_657	112	0.0483870967741935	0.5013249409913454
dlpfc	UKB_657	113	0.0300751879699248	0.6440507646320686
dlpfc	UKB_657	114	0.0275229357798165	0.5963210082476138
dlpfc	UKB_657	115	0.0636363636363636	0.5031895949327142
dlpfc	UKB_657	116	0.0578512396694214	0.4927245630673348
dlpfc	UKB_657	117	0.0756302521008403	0.5063951004130467
dlpfc	UKB_657	118	0.1261261261261261	0.5987100737100738
dlpfc	UKB_657	119	0.1056910569105691	0.5774528898118172
dlpfc	UKB_657	120	0.0703125	0.4687614447903314
dlpfc	UKB_657	121	0.0603448275862069	0.6549494483527467
dlpfc	UKB_657	122	0.074074074074074	0.544533043718502
dlpfc	UKB_657	123	0.0672268907563025	0.5988320752029627
dlpfc	UKB_657	124	0.0806451612903225	0.6102470495672698
dlpfc	UKB_657	125	0.015267175572519	0.6704051673517323
dlpfc	UKB_657	126	0.0957446808510638	0.4041397247408156
dlpfc	UKB_657	127	0.0924369747899159	0.5783221763281584
dlpfc	UKB_657	128	0.0526315789473684	0.5956682751655258
dlpfc	UKB_657	129	0.0158730158730158	0.6873190851143608
dlpfc	UKB_657	130	0.0483870967741935	0.6072950432730133
dlpfc	UKB_657	131	0.05	0.3890547954719077
dlpfc	UKB_657	132	0.0789473684210526	0.4155241894655839
dlpfc	UKB_657	133	0.081967213114754	0.5340838871063145
dlpfc	UKB_657	134	0.1068702290076335	0.6085410772433674
dlpfc	UKB_657	135	0.0390625	0.6159700604284929
dlpfc	UKB_657	136	0.036036036036036	0.657055107055107
dlpfc	UKB_657	137	0.064516129032258	0.6520283241542092
dlpfc	UKB_657	138	0.0546875	0.5832494048709027
dlpfc	UKB_657	139	0.1140350877192982	0.49949170733683
dlpfc	UKB_657	140	0.0512820512820512	0.5440363260351571
dlpfc	UKB_657	141	0.0573770491803278	0.6813043377690247
dlpfc	UKB_657	142	0.0620155038759689	0.5487254025044723
dlpfc	UKB_657	143	0.03125	0.5443886193004943
dlpfc	UKB_657	144	0.0884955752212389	0.7041303479938785
dlpfc	UKB_657	145	0.0495867768595041	0.5494377455629317
dlpfc	UKB_657	146	0.0695652173913043	0.60351140219364
dlpfc	UKB_657	147	0.140495867768595	0.5418303752879011
dlpfc	UKB_657	148	0.0495867768595041	0.5586167186018153
dlpfc	UKB_657	149	0.0825688073394495	0.4825410063942174
dlpfc	UKB_657	150	0.0655737704918032	0.5840936352731635
dlpfc	UKB_657	151	0.0714285714285714	0.5536098677691598
dlpfc	UKB_657	152	0.032258064516129	0.5719213217938631
dlpfc	UKB_657	153	0.1132075471698113	0.5110562511020984
dlpfc	UKB_657	154	0.125	0.6183276616431695
dlpfc	UKB_657	155	0.0787401574803149	0.6129780652418447
dlpfc	UKB_657	156	0.0606060606060606	0.6028082002368863
dlpfc	UKB_657	157	0.079646017699115	0.5943010180318052
dlpfc	UKB_657	158	0.0763358778625954	0.5429349276677521
dlpfc	UKB_657	159	0.0924369747899159	0.5344609030052699
dlpfc	UKB_657	160	0.0526315789473684	0.6257588951216057
dlpfc	UKB_657	161	0.0695652173913043	0.5964807070149137
dlpfc	UKB_657	162	0.0512820512820512	0.6152422484976546
dlpfc	UKB_657	163	0.074074074074074	0.473358293558928
dlpfc	UKB_657	164	0.0564516129032258	0.5879842643587726
dlpfc	UKB_657	165	0.043859649122807	0.5397582065976794
dlpfc	UKB_657	166	0.08130081300813	0.5747120506636056
dlpfc	UKB_657	167	0.125	0.4606895137868589
dlpfc	UKB_657	168	0.0258620689655172	0.6530427094145235
dlpfc	UKB_657	169	0.0725806451612903	0.521957513768686
dlpfc	UKB_657	170	0.072	0.6068387096774193
dlpfc	UKB_657	171	0.0588235294117647	0.7168138441817405
dlpfc	UKB_657	172	0.0614035087719298	0.6586946396387275
dlpfc	UKB_657	173	0.0573770491803278	0.6073768839571609
dlpfc	UKB_657	174	0.0852713178294573	0.6241949910554563
dlpfc	UKB_657	175	0.072	0.5304024577572963
dlpfc	UKB_657	176	0.1092436974789916	0.615496368038741
dlpfc	UKB_657	177	0.0714285714285714	0.5835620547431573
dlpfc	UKB_657	178	0.0526315789473684	0.5579514388124989
dlpfc	UKB_657	179	0.0655737704918032	0.5748874004117361
dlpfc	UKB_657	180	0.043103448275862	0.6122861646100027
dlpfc	UKB_657	181	0.0446428571428571	0.5881111832439265
dlpfc	UKB_657	182	0.0787401574803149	0.6101600581177352
dlpfc	UKB_657	183	0.0666666666666666	0.5469199249947913
dlpfc	UKB_657	184	0.0526315789473684	0.6361515562665804
dlpfc	UKB_657	185	0.0769230769230769	0.5075829099791693
dlpfc	UKB_657	186	0.0901639344262295	0.5647162622554284
dlpfc	UKB_657	187	0.0526315789473684	0.5416374719021486
dlpfc	UKB_657	188	0.0603448275862069	0.5965709452965825
dlpfc	UKB_657	189	0.0787401574803149	0.5618203974503186
dlpfc	UKB_657	190	0.024	0.4903102918586789
dlpfc	UKB_657	191	0.0952380952380952	0.5863757030371204
dlpfc	UKB_657	192	0.0564516129032258	0.691128245476003
dlpfc	UKB_657	193	0.0542635658914728	0.4844644454382827
dlpfc	UKB_657	194	0.0252100840336134	0.6419099843327163
dlpfc	UKB_657	195	0.0683760683760683	0.5501281301982647
dlpfc	UKB_657	196	0.0869565217391304	0.6148267971277519
dlpfc	UKB_657	197	0.0956521739130434	0.68013098713801
dlpfc	UKB_657	198	0.0782608695652174	0.5341118914227098
dlpfc	UKB_657	199	0.0762711864406779	0.6593516154832207
dlpfc	UKB_657	200	0.0303030303030303	0.5283298461281586
dlpfc	UKB_657	201	0.0495867768595041	0.5676940793930361
dlpfc	UKB_657	202	0.152	0.6899723502304147
dlpfc	UKB_657	203	0.0701754385964912	0.5384945626860534
dlpfc	UKB_657	204	0.043103448275862	0.5957944104870643
dlpfc	UKB_657	205	0.073170731707317	0.4941765229392114
dlpfc	UKB_657	206	0.088	0.4741812596006143
dlpfc	UKB_657	207	0.0535714285714285	0.5867102880377216
dlpfc	UKB_657	208	0.0636363636363636	0.6264815273989586
dlpfc	UKB_657	209	0.1052631578947368	0.6140782892205505
dlpfc	UKB_657	210	0.048	0.5348940092165898
dlpfc	UKB_657	211	0.0727272727272727	0.5404999661880396
dlpfc	UKB_657	212	0.0317460317460317	0.6658417697787777
dlpfc	UKB_657	213	0.0245901639344262	0.7217575779605514
dlpfc	UKB_657	214	0.0625	0.5783910913752061
dlpfc	UKB_657	215	0.0714285714285714	0.7213888263967004
dlpfc	UKB_657	216	0.0873015873015873	0.4533903262092239
dlpfc	UKB_657	217	0.0983606557377049	0.5348108690408134
dlpfc	UKB_657	218	0.0598290598290598	0.6534939831257773
dlpfc	UKB_657	219	0.1157024793388429	0.5673079528519169
dlpfc	UKB_657	220	0.094017094017094	0.5356441726985268
dlpfc	UKB_657	221	0.1048387096774193	0.5964311565696301
dlpfc	UKB_657	222	0.032	0.5811612903225806
dlpfc	UKB_657	223	0.0661157024793388	0.5771643408752201
dlpfc	UKB_657	224	0.1651376146788991	0.6584097859327218
dlpfc	UKB_657	225	0.024	0.6365222734254992
dlpfc	UKB_657	226	0.0588235294117647	0.6244480843184733
dlpfc	UKB_657	227	0.0683760683760683	0.5382142696578699
dlpfc	UKB_657	228	0.0551181102362204	0.6037272684664416
dlpfc	UKB_657	229	0.1120689655172413	0.5778879790873793
dlpfc	UKB_657	230	0.0708661417322834	0.5461543869516309
dlpfc	UKB_657	231	0.0701754385964912	0.4652437172191734
dlpfc	UKB_657	232	0.094017094017094	0.6652879557613631
dlpfc	UKB_657	233	0.0677966101694915	0.4480806664256316
dlpfc	UKB_657	234	0.0826446280991735	0.5251524183714942
dlpfc	UKB_657	235	0.040983606557377	0.6602482973752648
dlpfc	UKB_657	236	0.0614035087719298	0.5851845851643345
dlpfc	UKB_657	237	0.0866141732283464	0.4821487157855268
dlpfc	UKB_657	238	0.056910569105691	0.5781300383072578
dlpfc	UKB_657	239	0.0629921259842519	0.5162401574803148
dlpfc	UKB_657	240	0.0338983050847457	0.432785891410019
dlpfc	UKB_657	241	0.0508474576271186	0.5876692267519785
dlpfc	UKB_657	242	0.0708661417322834	0.6278648762654667
dlpfc	UKB_657	243	0.0555555555555555	0.5804184476940383
dlpfc	UKB_657	244	0.0689655172413793	0.5748894783377543
dlpfc	UKB_657	245	0.06	0.6382598259825982
dlpfc	UKB_657	246	0.048	0.6995883256528417
dlpfc	UKB_657	247	0.0598290598290598	0.5254087428254581
dlpfc	UKB_657	248	0.0803571428571428	0.6459749888953429
dlpfc	UKB_657	249	0.0267857142857142	0.5589059350121298
dlpfc	UKB_657	250	0.0344827586206896	0.590466305308884
dlpfc	UKB_657	251	0.1111111111111111	0.5890136900168623
dlpfc	UKB_657	252	0.09375	0.4654767899652078
dlpfc	UKB_657	253	0.0769230769230769	0.6058610199463501
dlpfc	UKB_657	254	0.0692307692307692	0.595564598724549
dlpfc	UKB_657	255	0.0578512396694214	0.6938897168405364
dlpfc	UKB_657	256	0.065040650406504	0.444422231107557
dlpfc	UKB_657	257	0.0347826086956521	0.5790262763355165
dlpfc	UKB_657	258	0.128	0.467268817204301
dlpfc	UKB_657	259	0.0661157024793388	0.5684460100257416
dlpfc	UKB_657	260	0.0818181818181818	0.6028041385839551
dlpfc	UKB_657	261	0.0769230769230769	0.5919813188764014
dlpfc	UKB_657	262	0.043103448275862	0.5817322108176682
dlpfc	UKB_657	263	0.0176991150442477	0.6456933262359439
dlpfc	UKB_657	264	0.0158730158730158	0.565618297712786
dlpfc	UKB_657	265	0.1293103448275862	0.617629646715104
dlpfc	UKB_657	266	0.0703125	0.6078442592931698
dlpfc	UKB_657	267	0.0964912280701754	0.5611186488730484
dlpfc	UKB_657	268	0.032258064516129	0.5519559402045632
dlpfc	UKB_657	269	0.119047619047619	0.5194000749906262
dlpfc	UKB_657	270	0.0265486725663716	0.5592936988488922
dlpfc	UKB_657	271	0.05	0.5352246683797486
dlpfc	UKB_657	272	0.0892857142857142	0.4628591929476885
dlpfc	UKB_657	273	0.0530973451327433	0.5183312262958282
dlpfc	UKB_657	274	0.0512820512820512	0.52090545340107
dlpfc	UKB_657	275	0.0573770491803278	0.5867504237974231
dlpfc	UKB_657	276	0.072	0.416552995391705
dlpfc	UKB_657	277	0.0336134453781512	0.5687793761572426
dlpfc	UKB_657	278	0.043103448275862	0.5901280129166186
dlpfc	UKB_657	279	0.0256410256410256	0.6699186260846108
dlpfc	UKB_657	280	0.0672268907563025	0.569541375872383
dlpfc	UKB_657	281	0.056910569105691	0.5868168861487664
dlpfc	UKB_657	282	0.1120689655172413	0.5025717910275632
dlpfc	UKB_657	283	0.0588235294117647	0.4984831220623843
dlpfc	UKB_657	284	0.0336134453781512	0.6686298248112805
dlpfc	UKB_657	285	0.064	0.5058494623655913
dlpfc	UKB_657	286	0.0260869565217391	0.6100055235540125
dlpfc	UKB_657	287	0.08	0.4949431643625191
dlpfc	UKB_657	288	0.0598290598290598	0.5946290218645566
dlpfc	UKB_657	289	0.0588235294117647	0.5504486540378865
dlpfc	UKB_657	290	0.0769230769230769	0.6609212197353508
dlpfc	UKB_657	291	0.0238095238095238	0.5195080614923135
dlpfc	UKB_657	292	0.05	0.5117716508090838
dlpfc	UKB_657	293	0.0859375	0.6058356985900019
dlpfc	UKB_657	294	0.0403225806451612	0.5864610542879621
dlpfc	UKB_657	295	0.0769230769230769	0.5888219514753705
dlpfc	UKB_657	296	0.0655737704918032	0.5851576724682027
dlpfc	UKB_657	297	0.0598290598290598	0.6404486804837477
dlpfc	UKB_657	298	0.0521739130434782	0.4731239643336226
dlpfc	UKB_657	299	0.0707964601769911	0.617763989620068
dlpfc	UKB_2000	0	0.0784313725490196	0.6783393930483853
dlpfc	UKB_2000	1	0.0840336134453781	0.4748397664150406
dlpfc	UKB_2000	2	0.0854700854700854	0.5986078017054054
dlpfc	UKB_2000	3	0.1574074074074074	0.4918974534853811
dlpfc	UKB_2000	4	0.1092436974789916	0.6728742344395386
dlpfc	UKB_2000	5	0.0824742268041237	0.5833289501367558
dlpfc	UKB_2000	6	0.128440366972477	0.6140302103604856
dlpfc	UKB_2000	7	0.1229508196721311	0.620548474824946
dlpfc	UKB_2000	8	0.1025641025641025	0.518387807400081
dlpfc	UKB_2000	9	0.1333333333333333	0.5992121086460709
dlpfc	UKB_2000	10	0.1052631578947368	0.5460440250298699
dlpfc	UKB_2000	11	0.079646017699115	0.5163018164881231
dlpfc	UKB_2000	12	0.0849056603773584	0.6972667959795451
dlpfc	UKB_2000	13	0.0648148148148148	0.6548820105366449
dlpfc	UKB_2000	14	0.0934579439252336	0.616264033386234
dlpfc	UKB_2000	15	0.1009174311926605	0.6137336669446761
dlpfc	UKB_2000	16	0.0884955752212389	0.4551949564175926
dlpfc	UKB_2000	17	0.0924369747899159	0.6734154678820682
dlpfc	UKB_2000	18	0.055045871559633	0.6064405523121119
dlpfc	UKB_2000	19	0.1	0.646900690069007
dlpfc	UKB_2000	20	0.0956521739130434	0.5468555196086168
dlpfc	UKB_2000	21	0.0808080808080808	0.6785157699443414
dlpfc	UKB_2000	22	0.1711711711711711	0.4877676377676377
dlpfc	UKB_2000	23	0.0825688073394495	0.7662218515429524
dlpfc	UKB_2000	24	0.0943396226415094	0.644607904879462
dlpfc	UKB_2000	25	0.0673076923076923	0.6274938653579432
dlpfc	UKB_2000	26	0.1052631578947368	0.5570766084121425
dlpfc	UKB_2000	27	0.0661157024793388	0.6749356455764799
dlpfc	UKB_2000	28	0.0803571428571428	0.6383640277445587
dlpfc	UKB_2000	29	0.1009174311926605	0.5930497636919656
dlpfc	UKB_2000	30	0.089430894308943	0.6514168526137932
dlpfc	UKB_2000	31	0.1862745098039215	0.6678220649020927
dlpfc	UKB_2000	32	0.1333333333333333	0.4434169603980924
dlpfc	UKB_2000	33	0.07	0.5394299429942994
dlpfc	UKB_2000	34	0.1170212765957446	0.6104612939349059
dlpfc	UKB_2000	35	0.0560747663551401	0.514704441701444
dlpfc	UKB_2000	36	0.1559633027522936	0.4749606153275878
dlpfc	UKB_2000	37	0.1557377049180328	0.5464227532127643
dlpfc	UKB_2000	38	0.0803571428571428	0.6999607065978748
dlpfc	UKB_2000	39	0.1752577319587628	0.5563854407742478
dlpfc	UKB_2000	40	0.1584158415841584	0.5382877111240535
dlpfc	UKB_2000	41	0.1203703703703703	0.6125067878476093
dlpfc	UKB_2000	42	0.099009900990099	0.5605707629586487
dlpfc	UKB_2000	43	0.0884955752212389	0.5659641360037262
dlpfc	UKB_2000	44	0.1504424778761062	0.6790371947568037
dlpfc	UKB_2000	45	0.0847457627118644	0.7018687527162104
dlpfc	UKB_2000	46	0.0934579439252336	0.5570250200826818
dlpfc	UKB_2000	47	0.0442477876106194	0.5687587331159758
dlpfc	UKB_2000	48	0.1308411214953271	0.4946217598307177
dlpfc	UKB_2000	49	0.09	0.6391239123912391
dlpfc	UKB_2000	50	0.146551724137931	0.5458193979933111
dlpfc	UKB_2000	51	0.1111111111111111	0.5035201539531472
dlpfc	UKB_2000	52	0.0708661417322834	0.5792850112485939
dlpfc	UKB_2000	53	0.1122448979591836	0.5599206880502904
dlpfc	UKB_2000	54	0.0909090909090909	0.6193855239726799
dlpfc	UKB_2000	55	0.0956521739130434	0.5763986427838712
dlpfc	UKB_2000	56	0.1553398058252427	0.598438255063041
dlpfc	UKB_2000	57	0.091743119266055	0.4844222036882587
dlpfc	UKB_2000	58	0.0869565217391304	0.6190010258028881
dlpfc	UKB_2000	59	0.0776699029126213	0.6343408162368757
dlpfc	UKB_2000	60	0.1120689655172413	0.5115365394225964
dlpfc	UKB_2000	61	0.07	0.6457845784578458
dlpfc	UKB_2000	62	0.0973451327433628	0.6992314857941315
dlpfc	UKB_2000	63	0.1653543307086614	0.5779902512185976
dlpfc	UKB_2000	64	0.1120689655172413	0.5691692615230846
dlpfc	UKB_2000	65	0.0679611650485436	0.5620854017484515
dlpfc	UKB_2000	66	0.1078431372549019	0.5525046508077421
dlpfc	UKB_2000	67	0.1443298969072164	0.4545944666526404
dlpfc	UKB_2000	68	0.1261261261261261	0.5397771147771147
dlpfc	UKB_2000	69	0.0727272727272727	0.6086107792529811
dlpfc	UKB_2000	70	0.1111111111111111	0.5534691855535548
dlpfc	UKB_2000	71	0.1470588235294117	0.5478905971693686
dlpfc	UKB_2000	72	0.1282051282051282	0.5868662800281736
dlpfc	UKB_2000	73	0.1122448979591836	0.575744824640259
dlpfc	UKB_2000	74	0.196078431372549	0.6643162888533285
dlpfc	UKB_2000	75	0.0458715596330275	0.5315633398202206
dlpfc	UKB_2000	76	0.1610169491525423	0.5704315624554908
dlpfc	UKB_2000	77	0.0924369747899159	0.5389830508474577
dlpfc	UKB_2000	78	0.110091743119266	0.4929570938745251
dlpfc	UKB_2000	79	0.0446428571428571	0.6270458195236956
dlpfc	UKB_2000	80	0.1282051282051282	0.5951535314480959
dlpfc	UKB_2000	81	0.1287128712871287	0.6443564356435644
dlpfc	UKB_2000	82	0.1530612244897959	0.5716899693335628
dlpfc	UKB_2000	83	0.146788990825688	0.5690482809748865
dlpfc	UKB_2000	84	0.0655737704918032	0.5591978084799138
dlpfc	UKB_2000	85	0.1495327102803738	0.6092595858069321
dlpfc	UKB_2000	86	0.058252427184466	0.5690484558274392
dlpfc	UKB_2000	87	0.08130081300813	0.5326063123137842
dlpfc	UKB_2000	88	0.0884955752212389	0.5248769046510081
dlpfc	UKB_2000	89	0.1393442622950819	0.6101261974549023
dlpfc	UKB_2000	90	0.0729166666666666	0.6509902333152469
dlpfc	UKB_2000	91	0.1052631578947368	0.5967105263157895
dlpfc	UKB_2000	92	0.1047619047619047	0.5459568733153638
dlpfc	UKB_2000	93	0.0857142857142857	0.5887725482065104
dlpfc	UKB_2000	94	0.081081081081081	0.6115040365040365
dlpfc	UKB_2000	95	0.1403508771929824	0.5061906401247445
dlpfc	UKB_2000	96	0.146788990825688	0.5265313687332037
dlpfc	UKB_2000	97	0.1308411214953271	0.5931542545896274
dlpfc	UKB_2000	98	0.1351351351351351	0.412004212004212
dlpfc	UKB_2000	99	0.1140350877192982	0.4500151880277839
dlpfc	UKB_2000	100	0.1592920353982301	0.4781339410473085
dlpfc	UKB_2000	101	0.1239669421487603	0.5560086709118005
dlpfc	UKB_2000	102	0.0967741935483871	0.615590873328088
dlpfc	UKB_2000	103	0.1339285714285714	0.6753510780059453
dlpfc	UKB_2000	104	0.0849056603773584	0.515106935032874
dlpfc	UKB_2000	105	0.0588235294117647	0.6167168972751074
dlpfc	UKB_2000	106	0.0666666666666666	0.5827285921625543
dlpfc	UKB_2000	107	0.0769230769230769	0.5260681263019076
dlpfc	UKB_2000	108	0.05	0.5952774498229043
dlpfc	UKB_2000	109	0.0654205607476635	0.5107270910480222
dlpfc	UKB_2000	110	0.1120689655172413	0.5737438972821282
dlpfc	UKB_2000	111	0.0701754385964912	0.5682225957352018
dlpfc	UKB_2000	112	0.0833333333333333	0.7642430819316333
dlpfc	UKB_2000	113	0.0701754385964912	0.597148700917357
dlpfc	UKB_2000	114	0.0818181818181818	0.6600770912697518
dlpfc	UKB_2000	115	0.1327433628318584	0.5515503360170337
dlpfc	UKB_2000	116	0.1636363636363636	0.4576832044721953
dlpfc	UKB_2000	117	0.0840336134453781	0.598347813701752
dlpfc	UKB_2000	118	0.0775862068965517	0.693860761926729
dlpfc	UKB_2000	119	0.1222222222222222	0.6115899082191216
dlpfc	UKB_2000	120	0.0277777777777777	0.5724275248411405
dlpfc	UKB_2000	121	0.0769230769230769	0.5767956960242173
dlpfc	UKB_2000	122	0.1544715447154471	0.6546671653919078
dlpfc	UKB_2000	123	0.1379310344827586	0.6061584592319226
dlpfc	UKB_2000	124	0.0701754385964912	0.6764261558089144
dlpfc	UKB_2000	125	0.072	0.467637480798771
dlpfc	UKB_2000	126	0.0648148148148148	0.5348252307868185
dlpfc	UKB_2000	127	0.0655737704918032	0.5611408329230291
dlpfc	UKB_2000	128	0.160377358490566	0.6375343224928836
dlpfc	UKB_2000	129	0.1386138613861386	0.559662201514269
dlpfc	UKB_2000	130	0.0948275862068965	0.5363856533271826
dlpfc	UKB_2000	131	0.125	0.6182929370095144
dlpfc	UKB_2000	132	0.1782178217821782	0.4976004659289458
dlpfc	UKB_2000	133	0.0683760683760683	0.5752821112260037
dlpfc	UKB_2000	134	0.0849056603773584	0.6500491220999067
dlpfc	UKB_2000	135	0.1009174311926605	0.5585024557501621
dlpfc	UKB_2000	136	0.0833333333333333	0.5952061123972296
dlpfc	UKB_2000	137	0.099009900990099	0.6210483401281304
dlpfc	UKB_2000	138	0.168141592920354	0.4148895468760397
dlpfc	UKB_2000	139	0.1415929203539823	0.6505339676625191
dlpfc	UKB_2000	140	0.0598290598290598	0.5773726565661106
dlpfc	UKB_2000	141	0.0970873786407767	0.6251153187189739
dlpfc	UKB_2000	142	0.1	0.5805750399333286
dlpfc	UKB_2000	143	0.1333333333333333	0.6508189923284263
dlpfc	UKB_2000	144	0.0566037735849056	0.7263571554525531
dlpfc	UKB_2000	145	0.0806451612903225	0.5566640440597954
dlpfc	UKB_2000	146	0.1592920353982301	0.6467912036728992
dlpfc	UKB_2000	147	0.0416666666666666	0.5977706785193415
dlpfc	UKB_2000	148	0.058252427184466	0.5239423626059834
dlpfc	UKB_2000	149	0.1041666666666666	0.5465002712967987
dlpfc	UKB_2000	150	0.136	0.5715268817204301
dlpfc	UKB_2000	151	0.1276595744680851	0.4193259401076473
dlpfc	UKB_2000	152	0.1621621621621621	0.6172165672165671
dlpfc	UKB_2000	153	0.109090909090909	0.5048756846921985
dlpfc	UKB_2000	154	0.0782608695652174	0.575443857018859
dlpfc	UKB_2000	155	0.1138211382113821	0.6063252118507436
dlpfc	UKB_2000	156	0.0687022900763358	0.575962205733198
dlpfc	UKB_2000	157	0.1391304347826087	0.5813382782293064
dlpfc	UKB_2000	158	0.1531531531531531	0.4108283608283608
dlpfc	UKB_2000	159	0.0707964601769911	0.6259897531439219
dlpfc	UKB_2000	160	0.1047619047619047	0.5059091851544681
dlpfc	UKB_2000	161	0.1376146788990825	0.589102029469002
dlpfc	UKB_2000	162	0.1333333333333333	0.6012233049968899
dlpfc	UKB_2000	163	0.1416666666666666	0.5056115007986665
dlpfc	UKB_2000	164	0.1403508771929824	0.6516716955914219
dlpfc	UKB_2000	165	0.1212121212121212	0.5562399505256648
dlpfc	UKB_2000	166	0.1226415094339622	0.5527520971358036
dlpfc	UKB_2000	167	0.1101694915254237	0.5500312250062999
dlpfc	UKB_2000	168	0.1311475409836065	0.6176141113802412
dlpfc	UKB_2000	169	0.1061946902654867	0.4663234413467297
dlpfc	UKB_2000	170	0.1478260869565217	0.6055077724295748
dlpfc	UKB_2000	171	0.1900826446280991	0.5866413765072481
dlpfc	UKB_2000	172	0.1391304347826087	0.5126410478971041
dlpfc	UKB_2000	173	0.145631067961165	0.5985041514738831
dlpfc	UKB_2000	174	0.125	0.4048833423765599
dlpfc	UKB_2000	175	0.1176470588235294	0.47927645634525
dlpfc	UKB_2000	176	0.1276595744680851	0.7052487085937218
dlpfc	UKB_2000	177	0.1531531531531531	0.5942786942786943
dlpfc	UKB_2000	178	0.0598290598290598	0.5317553087862847
dlpfc	UKB_2000	179	0.1574074074074074	0.5115703030476244
dlpfc	UKB_2000	180	0.1376146788990825	0.6349828560837736
dlpfc	UKB_2000	181	0.0373831775700934	0.7035306334371756
dlpfc	UKB_2000	182	0.0841121495327102	0.585493446188209
dlpfc	UKB_2000	183	0.146551724137931	0.5079460269865067
dlpfc	UKB_2000	184	0.1188118811881188	0.5823529411764705
dlpfc	UKB_2000	185	0.1386138613861386	0.4633779848573092
dlpfc	UKB_2000	186	0.1650485436893204	0.4985173307560515
dlpfc	UKB_2000	187	0.1274509803921568	0.523259693188051
dlpfc	UKB_2000	188	0.048076923076923	0.61421103168676
dlpfc	UKB_2000	189	0.1071428571428571	0.565927495131035
dlpfc	UKB_2000	190	0.0714285714285714	0.5499197047869615
dlpfc	UKB_2000	191	0.08	0.6596579657965795
dlpfc	UKB_2000	192	0.1363636363636363	0.4923607510763474
dlpfc	UKB_2000	193	0.079646017699115	0.6936256570630116
dlpfc	UKB_2000	194	0.1130434782608695	0.6005286830269077
dlpfc	UKB_2000	195	0.1037735849056603	0.55091820540595
dlpfc	UKB_2000	196	0.1454545454545454	0.6668484998760228
dlpfc	UKB_2000	197	0.0727272727272727	0.5612469851001961
dlpfc	UKB_2000	198	0.1363636363636363	0.5272637107499493
dlpfc	UKB_2000	199	0.1296296296296296	0.5275276991816475
dlpfc	UKB_2000	200	0.0754716981132075	0.5994155729652115
dlpfc	UKB_2000	201	0.1326530612244898	0.520328468782077
dlpfc	UKB_2000	202	0.0754716981132075	0.4099503740836839
dlpfc	UKB_2000	203	0.1224489795918367	0.4767706520283839
dlpfc	UKB_2000	204	0.1018518518518518	0.4468261453599702
dlpfc	UKB_2000	205	0.1322314049586777	0.683918168269882
dlpfc	UKB_2000	206	0.1311475409836065	0.5237210900763661
dlpfc	UKB_2000	207	0.1030927835051546	0.6520750052598357
dlpfc	UKB_2000	208	0.0952380952380952	0.6720713249015136
dlpfc	UKB_2000	209	0.1792452830188679	0.5989319092122831
dlpfc	UKB_2000	210	0.0973451327433628	0.6302398695854682
dlpfc	UKB_2000	211	0.146551724137931	0.68228962441856
dlpfc	UKB_2000	212	0.1428571428571428	0.6107305155977722
dlpfc	UKB_2000	213	0.1150442477876106	0.5462439284050836
dlpfc	UKB_2000	214	0.0833333333333333	0.5385025770003906
dlpfc	UKB_2000	215	0.054054054054054	0.5494120744120744
dlpfc	UKB_2000	216	0.1111111111111111	0.6835745207173779
dlpfc	UKB_2000	217	0.1153846153846153	0.6461538461538463
dlpfc	UKB_2000	218	0.0782608695652174	0.6356584865462007
dlpfc	UKB_2000	219	0.1041666666666666	0.6815789473684211
dlpfc	UKB_2000	220	0.1171875	0.5098139077092108
dlpfc	UKB_2000	221	0.0679611650485436	0.6784694460308396
dlpfc	UKB_2000	222	0.1111111111111111	0.556984576104871
dlpfc	UKB_2000	223	0.1296296296296296	0.6727161869921022
dlpfc	UKB_2000	224	0.087719298245614	0.4566817196897592
dlpfc	UKB_2000	225	0.1588785046728972	0.4368718039146534
dlpfc	UKB_2000	226	0.1016949152542373	0.6268337843612022
dlpfc	UKB_2000	227	0.1034482758620689	0.5252681351631877
dlpfc	UKB_2000	228	0.1650485436893204	0.5364956288714142
dlpfc	UKB_2000	229	0.1160714285714285	0.6142840058769263
dlpfc	UKB_2000	230	0.0803571428571428	0.5406686711996447
dlpfc	UKB_2000	231	0.1063829787234042	0.6582451323917206
dlpfc	UKB_2000	232	0.1238095238095238	0.5737818784988596
dlpfc	UKB_2000	233	0.0833333333333333	0.5531643278363676
dlpfc	UKB_2000	234	0.1052631578947368	0.5403414268645835
dlpfc	UKB_2000	235	0.1132075471698113	0.5059878580245359
dlpfc	UKB_2000	236	0.0588235294117647	0.4922518159806296
dlpfc	UKB_2000	237	0.0535714285714285	0.6368862541428914
dlpfc	UKB_2000	238	0.1222222222222222	0.5179322550109067
dlpfc	UKB_2000	239	0.0825688073394495	0.5405708460754333
dlpfc	UKB_2000	240	0.0535714285714285	0.6199046707896265
dlpfc	UKB_2000	241	0.135593220338983	0.4920878390469616
dlpfc	UKB_2000	242	0.13	0.6087728772877288
dlpfc	UKB_2000	243	0.1367521367521367	0.5747576016424641
dlpfc	UKB_2000	244	0.1130434782608695	0.5440069438964729
dlpfc	UKB_2000	245	0.0263157894736842	0.6360219517628238
dlpfc	UKB_2000	246	0.087378640776699	0.4559702148222993
dlpfc	UKB_2000	247	0.072	0.518537634408602
dlpfc	UKB_2000	248	0.1181818181818181	0.6007934540044632
dlpfc	UKB_2000	249	0.1711711711711711	0.6277114777114776
dlpfc	UKB_2000	250	0.055045871559633	0.5558613659531091
dlpfc	UKB_2000	251	0.1037735849056603	0.4507595032370204
dlpfc	UKB_2000	252	0.0825688073394495	0.6335464739134465
dlpfc	UKB_2000	253	0.073394495412844	0.5819757205078308
dlpfc	UKB_2000	254	0.0961538461538461	0.5378320708417796
dlpfc	UKB_2000	255	0.1478260869565217	0.6083958020989505
dlpfc	UKB_2000	256	0.0975609756097561	0.4609124092298565
dlpfc	UKB_2000	257	0.1217391304347826	0.6200820642310424
dlpfc	UKB_2000	258	0.15	0.5721452145214521
dlpfc	UKB_2000	259	0.0964912280701754	0.6681962698203764
dlpfc	UKB_2000	260	0.073394495412844	0.524807710128811
dlpfc	UKB_2000	261	0.145631067961165	0.6045007248605192
dlpfc	UKB_2000	262	0.0943396226415094	0.6281734136080812
dlpfc	UKB_2000	263	0.1057692307692307	0.5881574735943669
dlpfc	UKB_2000	264	0.0666666666666666	0.5538254198631557
dlpfc	UKB_2000	265	0.0504201680672268	0.4970232160660874
dlpfc	UKB_2000	266	0.0642201834862385	0.5449726624038551
dlpfc	UKB_2000	267	0.0701754385964912	0.7029707782345438
dlpfc	UKB_2000	268	0.1171171171171171	0.6150315900315899
dlpfc	UKB_2000	269	0.1372549019607843	0.7060124059236307
dlpfc	UKB_2000	270	0.1346153846153846	0.6842313026779047
dlpfc	UKB_2000	271	0.102803738317757	0.6963302572542566
dlpfc	UKB_2000	272	0.1979166666666666	0.5005290287574606
dlpfc	UKB_2000	273	0.1052631578947368	0.6387178051511759
dlpfc	UKB_2000	274	0.1359223300970873	0.5433598383341388
dlpfc	UKB_2000	275	0.0485436893203883	0.5517067170408119
dlpfc	UKB_2000	276	0.1188118811881188	0.6336633663366336
dlpfc	UKB_2000	277	0.1025641025641025	0.5363410211452291
dlpfc	UKB_2000	278	0.0782608695652174	0.6563560325100608
dlpfc	UKB_2000	279	0.1261261261261261	0.5716567216567217
dlpfc	UKB_2000	280	0.1621621621621621	0.6143910143910144
dlpfc	UKB_2000	281	0.0847457627118644	0.5717901241330952
dlpfc	UKB_2000	282	0.0925925925925925	0.4703287699943791
dlpfc	UKB_2000	283	0.1308411214953271	0.4807598111248261
dlpfc	UKB_2000	284	0.1229508196721311	0.6010190964936339
dlpfc	UKB_2000	285	0.1682242990654205	0.7040596406669409
dlpfc	UKB_2000	286	0.1485148514851485	0.5190099009900989
dlpfc	UKB_2000	287	0.0909090909090909	0.4510650767531501
dlpfc	UKB_2000	288	0.15625	0.5833288117200217
dlpfc	UKB_2000	289	0.1132075471698113	0.6566894223744868
dlpfc	UKB_2000	290	0.0909090909090909	0.7637971552257266
dlpfc	UKB_2000	291	0.056910569105691	0.6231958829371478
dlpfc	UKB_2000	292	0.1401869158878504	0.6155097082623092
dlpfc	UKB_2000	293	0.1588785046728972	0.4345892356825173
dlpfc	UKB_2000	294	0.125	0.6723105771234112
dlpfc	UKB_2000	295	0.036036036036036	0.502070902070902
dlpfc	UKB_2000	296	0.0619469026548672	0.6969525583871183
dlpfc	UKB_2000	297	0.1083333333333333	0.55078130425724
dlpfc	UKB_2000	298	0.05	0.6407800780078007
dlpfc	UKB_2000	299	0.0495049504950495	0.6293884682585905
dlpfc	UKB_5500	0	0.2988505747126437	0.4103120215790624
dlpfc	UKB_5500	1	0.2291666666666666	0.5887818773738469
dlpfc	UKB_5500	2	0.1123595505617977	0.5527919645897175
dlpfc	UKB_5500	3	0.2222222222222222	0.5721776350989833
dlpfc	UKB_5500	4	0.1808510638297872	0.4876855832099122
dlpfc	UKB_5500	5	0.3428571428571428	0.4793806316157816
dlpfc	UKB_5500	6	0.253012048192771	0.6915746610133915
dlpfc	UKB_5500	7	0.2209302325581395	0.5634133685551206
dlpfc	UKB_5500	8	0.2328767123287671	0.4826298901641368
dlpfc	UKB_5500	9	0.18	0.5621002100210021
dlpfc	UKB_5500	10	0.3717948717948718	0.5499690183234487
dlpfc	UKB_5500	11	0.1704545454545454	0.593233771265542
dlpfc	UKB_5500	12	0.2111111111111111	0.5197267152323332
dlpfc	UKB_5500	13	0.2448979591836734	0.5781420346957902
dlpfc	UKB_5500	14	0.2068965517241379	0.621291098636728
dlpfc	UKB_5500	15	0.2	0.4785513361462729
dlpfc	UKB_5500	16	0.345679012345679	0.5622854561878952
dlpfc	UKB_5500	17	0.2976190476190476	0.654550977017313
dlpfc	UKB_5500	18	0.1839080459770115	0.6388969891375664
dlpfc	UKB_5500	19	0.1590909090909091	0.4855235814166462
dlpfc	UKB_5500	20	0.2159090909090909	0.6378605896234724
dlpfc	UKB_5500	21	0.2631578947368421	0.6380587833219412
dlpfc	UKB_5500	22	0.2891566265060241	0.5609756097560975
dlpfc	UKB_5500	23	0.180722891566265	0.5955459468536165
dlpfc	UKB_5500	24	0.1818181818181818	0.7241203198196612
dlpfc	UKB_5500	25	0.2111111111111111	0.6434456928838951
dlpfc	UKB_5500	26	0.1428571428571428	0.6429083951207846
dlpfc	UKB_5500	27	0.2043010752688172	0.5300945958043627
dlpfc	UKB_5500	28	0.3258426966292135	0.5273918964930202
dlpfc	UKB_5500	29	0.25	0.6027614490772385
dlpfc	UKB_5500	30	0.1443298969072164	0.5819350936250789
dlpfc	UKB_5500	31	0.2417582417582417	0.5032329988851728
dlpfc	UKB_5500	32	0.1686746987951807	0.6460895848201166
dlpfc	UKB_5500	33	0.1354166666666666	0.5547069994574064
dlpfc	UKB_5500	34	0.3066666666666666	0.4981507823613086
dlpfc	UKB_5500	35	0.25	0.4910454758556025
dlpfc	UKB_5500	36	0.2105263157894736	0.6263577827547593
dlpfc	UKB_5500	37	0.1702127659574468	0.6034967308456454
dlpfc	UKB_5500	38	0.2727272727272727	0.4333333333333333
dlpfc	UKB_5500	39	0.2317073170731707	0.4922780553106736
dlpfc	UKB_5500	40	0.173469387755102	0.6763383891513493
dlpfc	UKB_5500	41	0.3146067415730337	0.5474463738508684
dlpfc	UKB_5500	42	0.2093023255813953	0.5625831407141846
dlpfc	UKB_5500	43	0.2435897435897435	0.6074052529748732
dlpfc	UKB_5500	44	0.2253521126760563	0.6300804828973843
dlpfc	UKB_5500	45	0.2584269662921348	0.6710759278175009
dlpfc	UKB_5500	46	0.2183908045977011	0.6606947583290805
dlpfc	UKB_5500	47	0.2134831460674157	0.6030303030303031
dlpfc	UKB_5500	48	0.3243243243243243	0.50877452795261
dlpfc	UKB_5500	49	0.3026315789473684	0.491537935748462
dlpfc	UKB_5500	50	0.2435897435897435	0.4668369605078465
dlpfc	UKB_5500	51	0.1774193548387097	0.6434741003752109
dlpfc	UKB_5500	52	0.2560975609756097	0.50660092946311
dlpfc	UKB_5500	53	0.2307692307692307	0.6269047408287914
dlpfc	UKB_5500	54	0.2816901408450704	0.7630784708249496
dlpfc	UKB_5500	55	0.2857142857142857	0.6301593143698406
dlpfc	UKB_5500	56	0.2580645161290322	0.5657626350381506
dlpfc	UKB_5500	57	0.1868131868131868	0.526262143653448
dlpfc	UKB_5500	58	0.2647058823529412	0.6841623086612971
dlpfc	UKB_5500	59	0.1794871794871795	0.611021889502902
dlpfc	UKB_5500	60	0.2111111111111111	0.6164135489978186
dlpfc	UKB_5500	61	0.2093023255813953	0.5738478230105194
dlpfc	UKB_5500	62	0.3448275862068966	0.4627333969054723
dlpfc	UKB_5500	63	0.1956521739130435	0.7010927361558498
dlpfc	UKB_5500	64	0.1625	0.5162212845757149
dlpfc	UKB_5500	65	0.3676470588235294	0.6182005573157231
dlpfc	UKB_5500	66	0.2555555555555555	0.5256862987200065
dlpfc	UKB_5500	67	0.217391304347826	0.5871491762094848
dlpfc	UKB_5500	68	0.1938775510204081	0.5481131534150679
dlpfc	UKB_5500	69	0.1818181818181818	0.5867366949935757
dlpfc	UKB_5500	70	0.282051282051282	0.5057853538866197
dlpfc	UKB_5500	71	0.2191780821917808	0.7416697519437246
dlpfc	UKB_5500	72	0.2	0.625832147937411
dlpfc	UKB_5500	73	0.253012048192771	0.6113723185424625
dlpfc	UKB_5500	74	0.231578947368421	0.5604003359462486
dlpfc	UKB_5500	75	0.2025316455696202	0.4051850048685491
dlpfc	UKB_5500	76	0.2941176470588235	0.666015243306625
dlpfc	UKB_5500	77	0.2435897435897435	0.6291809456366417
dlpfc	UKB_5500	78	0.1034482758620689	0.5479878982284755
dlpfc	UKB_5500	79	0.1176470588235294	0.6377369552472152
dlpfc	UKB_5500	80	0.2906976744186046	0.6183027501297231
dlpfc	UKB_5500	81	0.2527472527472527	0.6010670488931359
dlpfc	UKB_5500	82	0.2083333333333333	0.605127509495388
dlpfc	UKB_5500	83	0.1866666666666666	0.6660597439544808
dlpfc	UKB_5500	84	0.1868131868131868	0.3873068960025481
dlpfc	UKB_5500	85	0.3	0.389943741209564
dlpfc	UKB_5500	86	0.2738095238095238	0.5431608788093552
dlpfc	UKB_5500	87	0.2282608695652173	0.6438204152089144
dlpfc	UKB_5500	88	0.225	0.5710267229254572
dlpfc	UKB_5500	89	0.2926829268292683	0.7659146069372341
dlpfc	UKB_5500	90	0.2083333333333333	0.6338171459576777
dlpfc	UKB_5500	91	0.2297297297297297	0.3778600518326545
dlpfc	UKB_5500	92	0.2580645161290322	0.5857032019336933
dlpfc	UKB_5500	93	0.1506849315068493	0.4694249043564112
dlpfc	UKB_5500	94	0.1758241758241758	0.4987896161809205
dlpfc	UKB_5500	95	0.2467532467532467	0.4285451390714548
dlpfc	UKB_5500	96	0.3066666666666666	0.5394025604551921
dlpfc	UKB_5500	97	0.2619047619047619	0.6106307583274274
dlpfc	UKB_5500	98	0.2261904761904762	0.5051331375923864
dlpfc	UKB_5500	99	0.3076923076923077	0.6451902527851895
dlpfc	UKB_5500	100	0.1851851851851851	0.6662375790424572
dlpfc	UKB_5500	101	0.1463414634146341	0.6621281875469357
dlpfc	UKB_5500	102	0.2340425531914893	0.5157750243831954
dlpfc	UKB_5500	103	0.2533333333333333	0.6115220483641536
dlpfc	UKB_5500	104	0.34375	0.5732772653282692
dlpfc	UKB_5500	105	0.2105263157894736	0.6735201640464799
dlpfc	UKB_5500	106	0.2469135802469135	0.6130758807588076
dlpfc	UKB_5500	107	0.2531645569620253	0.5959591041869523
dlpfc	UKB_5500	108	0.1979166666666666	0.6645008138903961
dlpfc	UKB_5500	109	0.2650602409638554	0.6354477142017547
dlpfc	UKB_5500	110	0.2957746478873239	0.6742790073775988
dlpfc	UKB_5500	111	0.1758241758241758	0.56134734830387
dlpfc	UKB_5500	112	0.2717391304347826	0.528828814943822
dlpfc	UKB_5500	113	0.2647058823529412	0.6196892773981753
dlpfc	UKB_5500	114	0.21875	0.5131714595767769
dlpfc	UKB_5500	115	0.2816901408450704	0.6690811535881958
dlpfc	UKB_5500	116	0.1649484536082474	0.6749815905743739
dlpfc	UKB_5500	117	0.188235294117647	0.5726011334766465
dlpfc	UKB_5500	118	0.2682926829268293	0.6188983576582754
dlpfc	UKB_5500	119	0.1830985915492957	0.5086854460093896
dlpfc	UKB_5500	120	0.2790697674418604	0.5960941553846879
dlpfc	UKB_5500	121	0.2441860465116279	0.6242841643473749
dlpfc	UKB_5500	122	0.1645569620253164	0.6652629016553068
dlpfc	UKB_5500	123	0.2159090909090909	0.6749674192525801
dlpfc	UKB_5500	124	0.2352941176470588	0.5730701582958765
dlpfc	UKB_5500	125	0.2	0.5545007032348805
dlpfc	UKB_5500	126	0.2934782608695652	0.517624030948014
dlpfc	UKB_5500	127	0.1395348837209302	0.6222085947450351
dlpfc	UKB_5500	128	0.1645569620253164	0.5923563777994157
dlpfc	UKB_5500	129	0.202127659574468	0.4447278112921288
dlpfc	UKB_5500	130	0.32	0.5740256045519203
dlpfc	UKB_5500	131	0.1392405063291139	0.6540652385589094
dlpfc	UKB_5500	132	0.2727272727272727	0.531224683878694
dlpfc	UKB_5500	133	0.264367816091954	0.4598308668076109
dlpfc	UKB_5500	134	0.2222222222222222	0.6399954832881662
dlpfc	UKB_5500	135	0.1910112359550561	0.6396152536601977
dlpfc	UKB_5500	136	0.15	0.7077107710771077
dlpfc	UKB_5500	137	0.0967741935483871	0.5007012622720897
dlpfc	UKB_5500	138	0.2613636363636363	0.6108273748723189
dlpfc	UKB_5500	139	0.2345679012345679	0.6639792231255646
dlpfc	UKB_5500	140	0.3033707865168539	0.5457269322437863
dlpfc	UKB_5500	141	0.1744186046511628	0.5802632199632057
dlpfc	UKB_5500	142	0.2	0.5412095639943741
dlpfc	UKB_5500	143	0.2564102564102564	0.554167351635706
dlpfc	UKB_5500	144	0.3382352941176471	0.5502156735504066
dlpfc	UKB_5500	145	0.2363636363636363	0.551770619660528
dlpfc	UKB_5500	146	0.2588235294117647	0.5881180379128396
dlpfc	UKB_5500	147	0.2048192771084337	0.6193694639183913
dlpfc	UKB_5500	148	0.2195121951219512	0.5701178698533974
dlpfc	UKB_5500	149	0.1891891891891892	0.5848944835246204
dlpfc	UKB_5500	150	0.3043478260869565	0.6134819145049325
dlpfc	UKB_5500	151	0.2127659574468085	0.5374778745078207
dlpfc	UKB_5500	152	0.240506329113924	0.5687439143135347
dlpfc	UKB_5500	153	0.2567567567567567	0.6911366160681227
dlpfc	UKB_5500	154	0.2417582417582417	0.5833412963847747
dlpfc	UKB_5500	155	0.28	0.6188335704125176
dlpfc	UKB_5500	156	0.1975308641975308	0.5769873532068653
dlpfc	UKB_5500	157	0.1326530612244898	0.5868893011750155
dlpfc	UKB_5500	158	0.2222222222222222	0.4573407544836116
dlpfc	UKB_5500	159	0.1978021978021978	0.6757604714126453
dlpfc	UKB_5500	160	0.1351351351351351	0.688855979266938
dlpfc	UKB_5500	161	0.1888888888888888	0.5268057784911717
dlpfc	UKB_5500	162	0.2619047619047619	0.5747089197124634
dlpfc	UKB_5500	163	0.1944444444444444	0.5438661674621547
dlpfc	UKB_5500	164	0.1140350877192982	0.571851521840384
dlpfc	UKB_5500	165	0.2352941176470588	0.5663083838186438
dlpfc	UKB_5500	166	0.1951219512195122	0.6189201249442213
dlpfc	UKB_5500	167	0.2933333333333333	0.5467425320056898
dlpfc	UKB_5500	168	0.2857142857142857	0.5611232613069723
dlpfc	UKB_5500	169	0.1415929203539823	0.5713786679087098
dlpfc	UKB_5500	170	0.3058823529411765	0.5598983779558334
dlpfc	UKB_5500	171	0.2417582417582417	0.5013377926421405
dlpfc	UKB_5500	172	0.2195121951219512	0.505207823162569
dlpfc	UKB_5500	173	0.2127659574468085	0.6031354983202688
dlpfc	UKB_5500	174	0.2210526315789473	0.5902295632698769
dlpfc	UKB_5500	175	0.2222222222222222	0.6114950316169828
dlpfc	UKB_5500	176	0.24	0.5147434743474347
dlpfc	UKB_5500	177	0.1927710843373494	0.4528147432937324
dlpfc	UKB_5500	178	0.247191011235955	0.5712802179094314
dlpfc	UKB_5500	179	0.1969696969696969	0.5297359357060851
dlpfc	UKB_5500	180	0.2388059701492537	0.6188442812674596
dlpfc	UKB_5500	181	0.3015873015873015	0.4728782642089094
dlpfc	UKB_5500	182	0.238095238095238	0.6424825351827478
dlpfc	UKB_5500	183	0.3	0.538133146706325
dlpfc	UKB_5500	184	0.1647058823529411	0.5383427789720538
dlpfc	UKB_5500	185	0.2702702702702703	0.6029026286560532
dlpfc	UKB_5500	186	0.2318840579710145	0.667409572524662
dlpfc	UKB_5500	187	0.1473684210526315	0.6090845464725645
dlpfc	UKB_5500	188	0.2117647058823529	0.5572405706468634
dlpfc	UKB_5500	189	0.2307692307692307	0.5961253935937479
dlpfc	UKB_5500	190	0.3033707865168539	0.5917602996254683
dlpfc	UKB_5500	191	0.1397849462365591	0.6870430604876009
dlpfc	UKB_5500	192	0.2839506172839506	0.5699412827461607
dlpfc	UKB_5500	193	0.3012048192771084	0.6330968473195919
dlpfc	UKB_5500	194	0.247191011235955	0.6980762683009875
dlpfc	UKB_5500	195	0.2209302325581395	0.5534128968347564
dlpfc	UKB_5500	196	0.2197802197802197	0.5843287147634975
dlpfc	UKB_5500	197	0.2839506172839506	0.5504968383017163
dlpfc	UKB_5500	198	0.1547619047619047	0.6891566265060242
dlpfc	UKB_5500	199	0.2625	0.5776840131270511
dlpfc	UKB_5500	200	0.15	0.5464838255977497
dlpfc	UKB_5500	201	0.1585365853658536	0.6526376508745008
dlpfc	UKB_5500	202	0.2842105263157894	0.6463465845464725
dlpfc	UKB_5500	203	0.1698113207547169	0.4197042597677406
dlpfc	UKB_5500	204	0.2266666666666666	0.5968136557610242
dlpfc	UKB_5500	205	0.2195121951219512	0.5364874130669018
dlpfc	UKB_5500	206	0.2575757575757575	0.5919423859722367
dlpfc	UKB_5500	207	0.1647058823529411	0.6626538987688099
dlpfc	UKB_5500	208	0.1758241758241758	0.6432552954292085
dlpfc	UKB_5500	209	0.2197802197802197	0.4049848702022616
dlpfc	UKB_5500	210	0.25	0.6398132022255444
dlpfc	UKB_5500	211	0.2560975609756097	0.6326988169480089
dlpfc	UKB_5500	212	0.1938775510204081	0.3471937978565371
dlpfc	UKB_5500	213	0.2183908045977011	0.6213457753153021
dlpfc	UKB_5500	214	0.2183908045977011	0.5345738864183129
dlpfc	UKB_5500	215	0.1944444444444444	0.5653300561128736
dlpfc	UKB_5500	216	0.3	0.332376869915143
dlpfc	UKB_5500	217	0.1616161616161616	0.5870500927643785
dlpfc	UKB_5500	218	0.1382978723404255	0.4693205216197667
dlpfc	UKB_5500	219	0.2235294117647059	0.3852843462966581
dlpfc	UKB_5500	220	0.1518987341772152	0.5952531645569621
dlpfc	UKB_5500	221	0.2134831460674157	0.6486380660537966
dlpfc	UKB_5500	222	0.1649484536082474	0.7002945508100148
dlpfc	UKB_5500	223	0.275	0.4474214721050164
dlpfc	UKB_5500	224	0.1978021978021978	0.5758878802357064
dlpfc	UKB_5500	225	0.2077922077922078	0.4269940585730059
dlpfc	UKB_5500	226	0.2432432432432432	0.6106627175120324
dlpfc	UKB_5500	227	0.2131147540983606	0.6236911686938127
dlpfc	UKB_5500	228	0.2531645569620253	0.4634858812074002
dlpfc	UKB_5500	229	0.2093023255813953	0.5833954431812821
dlpfc	UKB_5500	230	0.2134831460674157	0.6150663942798775
dlpfc	UKB_5500	231	0.2765957446808511	0.4981902250478632
dlpfc	UKB_5500	232	0.1224489795918367	0.6651429081473264
dlpfc	UKB_5500	233	0.3275862068965517	0.6713525485250239
dlpfc	UKB_5500	234	0.2	0.639593511823334
dlpfc	UKB_5500	235	0.2209302325581395	0.5902825604981368
dlpfc	UKB_5500	236	0.1818181818181818	0.5248318128984538
dlpfc	UKB_5500	237	0.2727272727272727	0.6238235448761764
dlpfc	UKB_5500	238	0.1313131313131313	0.652987012987013
dlpfc	UKB_5500	239	0.1318681318681318	0.6060200668896322
dlpfc	UKB_5500	240	0.3095238095238095	0.63582059329756
dlpfc	UKB_5500	241	0.2278481012658227	0.6628042843232717
dlpfc	UKB_5500	242	0.2268041237113402	0.602146013044393
dlpfc	UKB_5500	243	0.2419354838709677	0.5949736848732089
dlpfc	UKB_5500	244	0.2765957446808511	0.5237510385435105
dlpfc	UKB_5500	245	0.3064516129032258	0.7132784367051951
dlpfc	UKB_5500	246	0.2142857142857142	0.5604130808950086
dlpfc	UKB_5500	247	0.2151898734177215	0.6166017526777021
dlpfc	UKB_5500	248	0.2345679012345679	0.442773261065944
dlpfc	UKB_5500	249	0.2528735632183908	0.6158234307793248
dlpfc	UKB_5500	250	0.2183908045977011	0.4862761536779179
dlpfc	UKB_5500	251	0.1627906976744186	0.6010189159866032
dlpfc	UKB_5500	252	0.2531645569620253	0.4982473222979552
dlpfc	UKB_5500	253	0.2666666666666666	0.6163300142247511
dlpfc	UKB_5500	254	0.2285714285714285	0.4975067798092905
dlpfc	UKB_5500	255	0.1711711711711711	0.5734731484731485
dlpfc	UKB_5500	256	0.2	0.5535974244120941
dlpfc	UKB_5500	257	0.1298701298701298	0.6462747778537252
dlpfc	UKB_5500	258	0.2531645569620253	0.4880233690360272
dlpfc	UKB_5500	259	0.1764705882352941	0.5522571819425444
dlpfc	UKB_5500	260	0.2424242424242424	0.4556957328385899
dlpfc	UKB_5500	261	0.2236842105263158	0.5750102529049897
dlpfc	UKB_5500	262	0.2616822429906542	0.4811614647622406
dlpfc	UKB_5500	263	0.1904761904761904	0.532611116735851
dlpfc	UKB_5500	264	0.1428571428571428	0.6235997679296648
dlpfc	UKB_5500	265	0.2043010752688172	0.6216615439706363
dlpfc	UKB_5500	266	0.125	0.5494981009224091
dlpfc	UKB_5500	267	0.25	0.4872734636023084
dlpfc	UKB_5500	268	0.1826923076923076	0.6544542835804972
dlpfc	UKB_5500	269	0.1555555555555555	0.5307898094414949
dlpfc	UKB_5500	270	0.2048192771084337	0.6812056588724235
dlpfc	UKB_5500	271	0.2738095238095238	0.6388984509466438
dlpfc	UKB_5500	272	0.1782178217821782	0.4731391962725683
dlpfc	UKB_5500	273	0.2105263157894736	0.5430991041433371
dlpfc	UKB_5500	274	0.264367816091954	0.5136873952030326
dlpfc	UKB_5500	275	0.2967032967032967	0.6062430323299889
dlpfc	UKB_5500	276	0.1720430107526881	0.5641431171854018
dlpfc	UKB_5500	277	0.2195121951219512	0.537749915651767
dlpfc	UKB_5500	278	0.1578947368421052	0.5976623740201567
dlpfc	UKB_5500	279	0.1954022988505747	0.6113946198148282
dlpfc	UKB_5500	280	0.293103448275862	0.4865421883170814
dlpfc	UKB_5500	281	0.2	0.5418223487742204
dlpfc	UKB_5500	282	0.3037974683544304	0.4922346640701071
dlpfc	UKB_5500	283	0.2134831460674157	0.5462036091249576
dlpfc	UKB_5500	284	0.2647058823529412	0.5765163950070618
dlpfc	UKB_5500	285	0.2115384615384615	0.6542515736690495
dlpfc	UKB_5500	286	0.1851851851851851	0.6071589882565491
dlpfc	UKB_5500	287	0.2	0.5891538010553058
dlpfc	UKB_5500	288	0.2150537634408602	0.5732744471964429
dlpfc	UKB_5500	289	0.1770833333333333	0.6043678784590342
dlpfc	UKB_5500	290	0.1951219512195122	0.5592559941663674
dlpfc	UKB_5500	291	0.3048780487804878	0.5075369227587859
dlpfc	UKB_5500	292	0.373134328358209	0.5422619522707319
dlpfc	UKB_5500	293	0.1777777777777777	0.5007778738115816
dlpfc	UKB_5500	294	0.2307692307692307	0.5356036368694596
dlpfc	UKB_5500	295	0.25	0.5412564463197375
dlpfc	UKB_5500	296	0.217391304347826	0.5522093614660234
dlpfc	UKB_5500	297	0.2650602409638554	0.660824482599387
dlpfc	UKB_5500	298	0.1868131868131868	0.5877687529861443
dlpfc	UKB_5500	299	0.2696629213483146	0.5697310180456249
dlpfc	UKB_15000	0	0.6333333333333333	0.6235817575083425
dlpfc	UKB_15000	1	0.4705882352941176	0.5967420814479637
dlpfc	UKB_15000	2	0.5555555555555556	0.5665445665445665
dlpfc	UKB_15000	3	0.4545454545454545	0.6921791443850267
dlpfc	UKB_15000	4	0.4897959183673469	0.6406122448979591
dlpfc	UKB_15000	5	0.5666666666666667	0.5844271412680757
dlpfc	UKB_15000	6	0.6176470588235294	0.6944232238349884
dlpfc	UKB_15000	7	0.7619047619047619	0.7142857142857142
dlpfc	UKB_15000	8	0.5277777777777778	0.444015444015444
dlpfc	UKB_15000	9	0.4489795918367347	0.4378571428571428
dlpfc	UKB_15000	10	0.5675675675675675	0.8036984352773825
dlpfc	UKB_15000	11	0.5	0.4748414376321353
dlpfc	UKB_15000	12	0.4081632653061224	0.665408163265306
dlpfc	UKB_15000	13	0.6785714285714286	0.8199233716475095
dlpfc	UKB_15000	14	0.5128205128205128	0.6904858299595142
dlpfc	UKB_15000	15	0.53125	0.5494868035190614
dlpfc	UKB_15000	16	0.6944444444444444	0.5791505791505791
dlpfc	UKB_15000	17	0.4390243902439024	0.8362369337979095
dlpfc	UKB_15000	18	0.6875	0.6063049853372433
dlpfc	UKB_15000	19	0.4181818181818181	0.641847041847042
dlpfc	UKB_15000	20	0.4736842105263157	0.464711675237991
dlpfc	UKB_15000	21	0.5945945945945946	0.582266477003319
dlpfc	UKB_15000	22	0.72	0.6907692307692308
dlpfc	UKB_15000	23	0.5641025641025641	0.507085020242915
dlpfc	UKB_15000	24	0.5555555555555556	0.6128700128700129
dlpfc	UKB_15000	25	0.6	0.6058823529411765
dlpfc	UKB_15000	26	0.5	0.6692406692406693
dlpfc	UKB_15000	27	0.6060606060606061	0.4989973262032086
dlpfc	UKB_15000	28	0.42	0.4267466986794717
dlpfc	UKB_15000	29	0.4782608695652174	0.6394696268886833
dlpfc	UKB_15000	30	0.4878048780487805	0.7674216027874565
dlpfc	UKB_15000	31	0.4523809523809524	0.3853010290900251
dlpfc	UKB_15000	32	0.4333333333333333	0.7539488320355952
dlpfc	UKB_15000	33	0.5277777777777778	0.5093951093951095
dlpfc	UKB_15000	34	0.5238095238095238	0.6141317559354996
dlpfc	UKB_15000	35	0.5	0.5422459893048128
dlpfc	UKB_15000	36	0.5483870967741935	0.6524193548387097
dlpfc	UKB_15000	37	0.5	0.6979563072586328
dlpfc	UKB_15000	38	0.4705882352941176	0.5140271493212669
dlpfc	UKB_15000	39	0.4489795918367347	0.5026530612244898
dlpfc	UKB_15000	40	0.75	0.6078260869565217
dlpfc	UKB_15000	41	0.5625	0.593841642228739
dlpfc	UKB_15000	42	0.5357142857142857	0.69896004378763
dlpfc	UKB_15000	43	0.5641025641025641	0.481578947368421
dlpfc	UKB_15000	44	0.3953488372093023	0.726819691935971
dlpfc	UKB_15000	45	0.3061224489795918	0.6101020408163266
dlpfc	UKB_15000	46	0.2950819672131147	0.5848228450555261
dlpfc	UKB_15000	47	0.4042553191489361	0.4485430157261795
dlpfc	UKB_15000	48	0.5185185185185185	0.1971916971916971
dlpfc	UKB_15000	49	0.4262295081967213	0.3777895293495504
dlpfc	UKB_15000	50	0.5384615384615384	0.7196356275303645
dlpfc	UKB_15000	51	0.5227272727272727	0.4425651867512332
dlpfc	UKB_15000	52	0.5641025641025641	0.7429149797570851
dlpfc	UKB_15000	53	0.53125	0.8090175953079177
dlpfc	UKB_15000	54	0.4651162790697674	0.5218967079432195
dlpfc	UKB_15000	55	0.3859649122807017	0.4958516982110449
dlpfc	UKB_15000	56	0.4047619047619047	0.5702131107689815
dlpfc	UKB_15000	57	0.3953488372093023	0.7011476895197825
dlpfc	UKB_15000	58	0.55	0.7609756097560977
dlpfc	UKB_15000	59	0.4838709677419355	0.6310483870967742
dlpfc	UKB_15000	60	0.7	0.7010011123470522
dlpfc	UKB_15000	61	0.7142857142857143	0.6256157635467979
dlpfc	UKB_15000	62	0.5714285714285714	0.7358398833157768
dlpfc	UKB_15000	63	0.6538461538461539	0.6861538461538461
dlpfc	UKB_15000	64	0.4406779661016949	0.58708357685564
dlpfc	UKB_15000	65	0.5813953488372093	0.6164300815463607
dlpfc	UKB_15000	66	0.4761904761904761	0.4173891905032007
dlpfc	UKB_15000	67	0.72	0.6884615384615385
dlpfc	UKB_15000	68	0.4262295081967213	0.4208884188260179
dlpfc	UKB_15000	69	0.5813953488372093	0.816520688613712
dlpfc	UKB_15000	70	0.5476190476190477	0.5959808767522892
dlpfc	UKB_15000	71	0.5625	0.8068181818181818
dlpfc	UKB_15000	72	0.5517241379310345	0.6798029556650245
dlpfc	UKB_15000	73	0.5	0.7284166757850968
dlpfc	UKB_15000	74	0.6896551724137931	0.7990147783251229
dlpfc	UKB_15000	75	0.52	0.5996158463385355
dlpfc	UKB_15000	76	0.6363636363636364	0.7097684923771881
dlpfc	UKB_15000	77	0.4509803921568627	0.5112217194570136
dlpfc	UKB_15000	78	0.55	0.6243902439024391
dlpfc	UKB_15000	79	0.6111111111111112	0.8015444015444017
dlpfc	UKB_15000	80	0.5	0.6390415785764623
dlpfc	UKB_15000	81	0.5945945945945946	0.6785206258890469
dlpfc	UKB_15000	82	0.4857142857142857	0.672829131652661
dlpfc	UKB_15000	83	0.44	0.626890756302521
dlpfc	UKB_15000	84	0.4827586206896552	0.4561576354679802
dlpfc	UKB_15000	85	0.4642857142857143	0.5138755980861245
dlpfc	UKB_15000	86	0.5	0.5989703989703989
dlpfc	UKB_15000	87	0.5609756097560976	0.7813588850174217
dlpfc	UKB_15000	88	0.6	0.6853846153846154
dlpfc	UKB_15000	89	0.4583333333333333	0.549174989144594
dlpfc	UKB_15000	90	0.5	0.5174484052532834
dlpfc	UKB_15000	91	0.3809523809523809	0.3972254224270353
dlpfc	UKB_15000	92	0.5952380952380952	0.6460578559273965
dlpfc	UKB_15000	93	0.5333333333333333	0.6840934371523915
dlpfc	UKB_15000	94	0.4901960784313725	0.4615384615384615
dlpfc	UKB_15000	95	0.3870967741935484	0.4957064793130367
dlpfc	UKB_15000	96	0.6333333333333333	0.614238042269188
dlpfc	UKB_15000	97	0.4285714285714285	0.710204081632653
dlpfc	UKB_15000	98	0.45	0.729080675422139
dlpfc	UKB_15000	99	0.423728813559322	0.5706604324956166
dlpfc	UKB_15000	100	0.5111111111111111	0.5972332015810277
dlpfc	UKB_15000	101	0.3728813559322034	0.7172413793103449
dlpfc	UKB_15000	102	0.4583333333333333	0.626356925749023
dlpfc	UKB_15000	103	0.8181818181818182	0.6818181818181819
dlpfc	UKB_15000	104	0.59375	0.7041788856304985
dlpfc	UKB_15000	105	0.3166666666666666	0.7250903028619062
dlpfc	UKB_15000	106	0.4651162790697674	0.7639685895499849
dlpfc	UKB_15000	107	0.3653846153846153	0.5102023392811406
dlpfc	UKB_15000	108	0.5909090909090909	0.7142857142857144
dlpfc	UKB_15000	109	0.7	0.7121245828698554
dlpfc	UKB_15000	110	0.4375	0.7415689149560116
dlpfc	UKB_15000	111	0.6774193548387096	0.6741935483870969
dlpfc	UKB_15000	112	0.3859649122807017	0.367513611615245
dlpfc	UKB_15000	113	0.6285714285714286	0.5563025210084035
dlpfc	UKB_15000	114	0.6060606060606061	0.7262700534759359
dlpfc	UKB_15000	115	0.525	0.4407129455909944
dlpfc	UKB_15000	116	0.5238095238095238	0.5621100397050482
dlpfc	UKB_15000	117	0.5	0.516734693877551
dlpfc	UKB_15000	118	0.6785714285714286	0.7832512315270936
dlpfc	UKB_15000	119	0.3653846153846153	0.5786732690173312
dlpfc	UKB_15000	120	0.5652173913043478	0.5177865612648221
dlpfc	UKB_15000	121	0.5652173913043478	0.774703557312253
dlpfc	UKB_15000	122	0.3888888888888889	0.536497045931008
dlpfc	UKB_15000	123	0.3703703703703703	0.6105202973127501
dlpfc	UKB_15000	124	0.3636363636363636	0.6017316017316018
dlpfc	UKB_15000	125	0.4090909090909091	0.5909795630725863
dlpfc	UKB_15000	126	0.4444444444444444	0.814929214929215
dlpfc	UKB_15000	127	0.5135135135135135	0.7100521574205785
dlpfc	UKB_15000	128	0.5625	0.4582111436950145
dlpfc	UKB_15000	129	0.5116279069767442	0.5786771368166717
dlpfc	UKB_15000	130	0.54	0.626890756302521
dlpfc	UKB_15000	131	0.5588235294117647	0.6003055767761649
dlpfc	UKB_15000	132	0.5454545454545454	0.7760695187165776
dlpfc	UKB_15000	133	0.3684210526315789	0.5574280528908478
dlpfc	UKB_15000	134	0.4385964912280701	0.4253953850142598
dlpfc	UKB_15000	135	0.7083333333333334	0.5721739130434782
dlpfc	UKB_15000	136	0.6052631578947368	0.6640770324980851
dlpfc	UKB_15000	137	0.5454545454545454	0.7015374331550802
dlpfc	UKB_15000	138	0.625	0.368695652173913
dlpfc	UKB_15000	139	0.5476190476190477	0.5373146422494126
dlpfc	UKB_15000	140	0.6216216216216216	0.7166903745851113
dlpfc	UKB_15000	141	0.391304347826087	0.6839962997224791
dlpfc	UKB_15000	142	0.5714285714285714	0.7106442577030813
dlpfc	UKB_15000	143	0.5714285714285714	0.7108824244388623
dlpfc	UKB_15000	144	0.6410256410256411	0.5607287449392713
dlpfc	UKB_15000	145	0.490566037735849	0.4775036284470246
dlpfc	UKB_15000	146	0.65625	0.5766129032258064
dlpfc	UKB_15000	147	0.5483870967741935	0.8004032258064517
dlpfc	UKB_15000	148	0.5833333333333334	0.6939130434782607
dlpfc	UKB_15000	149	0.5348837209302325	0.6922379945635759
dlpfc	UKB_15000	150	0.4324324324324324	0.4675201517306779
dlpfc	UKB_15000	151	0.5555555555555556	0.7032967032967032
dlpfc	UKB_15000	152	0.5151515151515151	0.5431149732620322
dlpfc	UKB_15000	153	0.64	0.5353846153846153
dlpfc	UKB_15000	154	0.425	0.6632270168855535
dlpfc	UKB_15000	155	0.5348837209302325	0.5785261250377529
dlpfc	UKB_15000	156	0.5833333333333334	0.6234782608695651
dlpfc	UKB_15000	157	0.4583333333333333	0.4484368215371255
dlpfc	UKB_15000	158	0.65	0.6631578947368421
dlpfc	UKB_15000	159	0.5121951219512195	0.492857142857143
dlpfc	UKB_15000	160	0.5882352941176471	0.4517952635599694
dlpfc	UKB_15000	161	0.5833333333333334	0.6869565217391305
dlpfc	UKB_15000	162	0.5333333333333333	0.4131256952169076
dlpfc	UKB_15000	163	0.5	0.451782363977486
dlpfc	UKB_15000	164	0.4285714285714285	0.6633984280042136
dlpfc	UKB_15000	165	0.5	0.6182199352010672
dlpfc	UKB_15000	166	0.3636363636363636	0.537012987012987
dlpfc	UKB_15000	167	0.6	0.5512605042016807
dlpfc	UKB_15000	168	0.75	0.6626086956521738
dlpfc	UKB_15000	169	0.525	0.4315196998123828
dlpfc	UKB_15000	170	0.5454545454545454	0.7142379679144385
dlpfc	UKB_15000	171	0.5769230769230769	0.4454700854700854
dlpfc	UKB_15000	172	0.6666666666666666	0.6280080213903744
dlpfc	UKB_15000	173	0.5862068965517241	0.7221674876847289
dlpfc	UKB_15000	174	0.4545454545454545	0.4488636363636364
dlpfc	UKB_15000	175	0.6060606060606061	0.8643048128342247
dlpfc	UKB_15000	176	0.6333333333333333	0.8789766407119021
dlpfc	UKB_15000	177	0.6086956521739131	0.6175889328063241
dlpfc	UKB_15000	178	0.6956521739130435	0.5039525691699606
dlpfc	UKB_15000	179	0.5384615384615384	0.4215384615384615
dlpfc	UKB_15000	180	0.8333333333333334	0.8637770897832818
dlpfc	UKB_15000	181	0.5277777777777778	0.6535392535392537
dlpfc	UKB_15000	182	0.4883720930232558	0.6787979462398067
dlpfc	UKB_15000	183	0.48	0.4634333733493397
dlpfc	UKB_15000	184	0.5	0.6180290297937356
dlpfc	UKB_15000	185	0.4864864864864865	0.5718349928876244
dlpfc	UKB_15000	186	0.4693877551020408	0.4901020408163264
dlpfc	UKB_15000	187	0.5666666666666667	0.6809788654060066
dlpfc	UKB_15000	188	0.5454545454545454	0.6137775268210052
dlpfc	UKB_15000	189	0.5161290322580645	0.6717741935483872
dlpfc	UKB_15000	190	0.4594594594594595	0.4962067330488383
dlpfc	UKB_15000	191	0.4634146341463415	0.5390243902439026
dlpfc	UKB_15000	192	0.6666666666666666	0.3452173913043477
dlpfc	UKB_15000	193	0.4473684210526316	0.4008097165991902
dlpfc	UKB_15000	194	0.6086956521739131	0.7143385753931545
dlpfc	UKB_15000	195	0.4878048780487805	0.5270034843205575
dlpfc	UKB_15000	196	0.4761904761904761	0.6867352726683414
dlpfc	UKB_15000	197	0.6	0.4398220244716351
dlpfc	UKB_15000	198	0.475	0.6649155722326455
dlpfc	UKB_15000	199	0.5531914893617021	0.8377659574468085
dlpfc	UKB_15000	200	0.4411764705882353	0.600916730328495
dlpfc	UKB_15000	201	0.3809523809523809	0.6110525889312051
dlpfc	UKB_15000	202	0.3773584905660377	0.5618448637316562
dlpfc	UKB_15000	203	0.5227272727272727	0.6389006342494714
dlpfc	UKB_15000	204	0.7391304347826086	0.7934782608695652
dlpfc	UKB_15000	205	0.4629629629629629	0.58231370306842
dlpfc	UKB_15000	206	0.5757575757575758	0.474264705882353
dlpfc	UKB_15000	207	0.5588235294117647	0.4267379679144384
dlpfc	UKB_15000	208	0.6666666666666666	0.5544401544401545
dlpfc	UKB_15000	209	0.4821428571428571	0.4632262474367737
dlpfc	UKB_15000	210	0.5384615384615384	0.6018218623481781
dlpfc	UKB_15000	211	0.56	0.4315384615384615
dlpfc	UKB_15000	212	0.5714285714285714	0.6182072829131653
dlpfc	UKB_15000	213	0.5263157894736842	0.4183171025276289
dlpfc	UKB_15000	214	0.5483870967741935	0.5875
dlpfc	UKB_15000	215	0.6060606060606061	0.5133689839572193
dlpfc	UKB_15000	216	0.5625	0.6151026392961876
dlpfc	UKB_15000	217	0.4032258064516129	0.4460476945934375
dlpfc	UKB_15000	218	0.7037037037037037	0.8205128205128205
dlpfc	UKB_15000	219	0.5526315789473685	0.6391290075500602
dlpfc	UKB_15000	220	0.4230769230769231	0.6428754375480236
dlpfc	UKB_15000	221	0.4074074074074074	0.4618639222412807
dlpfc	UKB_15000	222	0.5384615384615384	0.4878542510121457
dlpfc	UKB_15000	223	0.5454545454545454	0.3282085561497326
dlpfc	UKB_15000	224	0.4117647058823529	0.3475935828877005
dlpfc	UKB_15000	225	0.5	0.6523452157598499
dlpfc	UKB_15000	226	0.64	0.4584615384615385
dlpfc	UKB_15000	227	0.5	0.4432432432432432
dlpfc	UKB_15000	228	0.6578947368421053	0.5920779078673816
dlpfc	UKB_15000	229	0.4385964912280701	0.6083095670210007
dlpfc	UKB_15000	230	0.5128205128205128	0.4400809716599191
dlpfc	UKB_15000	231	0.3166666666666666	0.4010002778549598
dlpfc	UKB_15000	232	0.8125	0.8117647058823528
dlpfc	UKB_15000	233	0.5277777777777778	0.7842985842985843
dlpfc	UKB_15000	234	0.6666666666666666	0.6068376068376069
dlpfc	UKB_15000	235	0.4090909090909091	0.5942212825933756
dlpfc	UKB_15000	236	0.4047619047619047	0.476703670691192
dlpfc	UKB_15000	237	0.4375	0.688558402084238
dlpfc	UKB_15000	238	0.4545454545454545	0.5154334038054968
dlpfc	UKB_15000	239	0.5813953488372093	0.5703714889761402
dlpfc	UKB_15000	240	0.3333333333333333	0.5836199095022623
dlpfc	UKB_15000	241	0.4285714285714285	0.5019157088122606
dlpfc	UKB_15000	242	0.7727272727272727	0.8498023715415021
dlpfc	UKB_15000	243	0.5853658536585366	0.5736933797909408
dlpfc	UKB_15000	244	0.4871794871794871	0.5674089068825912
dlpfc	UKB_15000	245	0.5161290322580645	0.6810483870967742
dlpfc	UKB_15000	246	0.5	0.4919354838709676
dlpfc	UKB_15000	247	0.5555555555555556	0.6477411477411477
dlpfc	UKB_15000	248	0.4883720930232558	0.5472666868015704
dlpfc	UKB_15000	249	0.5517241379310345	0.7113300492610837
dlpfc	UKB_15000	250	0.4461538461538462	0.5341783216783217
dlpfc	UKB_15000	251	0.6363636363636364	0.7300959909655563
dlpfc	UKB_15000	252	0.5588235294117647	0.4261268143621085
dlpfc	UKB_15000	253	0.5862068965517241	0.5832512315270935
dlpfc	UKB_15000	254	0.5714285714285714	0.6809010615023094
dlpfc	UKB_15000	255	0.4375	0.5953104646113764
dlpfc	UKB_15000	256	0.5142857142857142	0.5683473389355742
dlpfc	UKB_15000	257	0.6818181818181818	0.6905702992659515
dlpfc	UKB_15000	258	0.6071428571428571	0.6896551724137931
dlpfc	UKB_15000	259	0.5714285714285714	0.7104542966611932
dlpfc	UKB_15000	260	0.4871794871794871	0.6119433198380567
dlpfc	UKB_15000	261	0.5	0.5104584649534705
dlpfc	UKB_15000	262	0.5666666666666667	0.3419354838709677
dlpfc	UKB_15000	263	0.6857142857142857	0.6128851540616248
dlpfc	UKB_15000	264	0.5294117647058824	0.3644003055767761
dlpfc	UKB_15000	265	0.5277777777777778	0.5428571428571429
dlpfc	UKB_15000	266	0.53125	0.5744134897360703
dlpfc	UKB_15000	267	0.5517241379310345	0.3458128078817733
dlpfc	UKB_15000	268	0.4545454545454545	0.5596899224806201
dlpfc	UKB_15000	269	0.5	0.5220364741641338
dlpfc	UKB_15000	270	0.5476190476190477	0.7108824244388623
dlpfc	UKB_15000	271	0.5609756097560976	0.5351916376306621
dlpfc	UKB_15000	272	0.4473684210526316	0.531458584090163
dlpfc	UKB_15000	273	0.4468085106382978	0.6140148011100832
dlpfc	UKB_15000	274	0.6578947368421053	0.598205492942335
dlpfc	UKB_15000	275	0.4736842105263157	0.6264361527519422
dlpfc	UKB_15000	276	0.5714285714285714	0.6879551820728291
dlpfc	UKB_15000	277	0.6666666666666666	0.6617826617826618
dlpfc	UKB_15000	278	0.71875	0.6030058651026393
dlpfc	UKB_15000	279	0.75	0.8669565217391304
dlpfc	UKB_15000	280	0.6	0.7299221357063403
dlpfc	UKB_15000	281	0.4615384615384615	0.5403397933919576
dlpfc	UKB_15000	282	0.5882352941176471	0.5752482811306341
dlpfc	UKB_15000	283	0.3275862068965517	0.5148420437417331
dlpfc	UKB_15000	284	0.6060606060606061	0.5665106951871658
dlpfc	UKB_15000	285	0.5526315789473685	0.5658168289747237
dlpfc	UKB_15000	286	0.4081632653061224	0.6581632653061223
dlpfc	UKB_15000	287	0.5217391304347826	0.3952569169960475
dlpfc	UKB_15000	288	0.75	0.6558823529411765
dlpfc	UKB_15000	289	0.4807692307692308	0.5796123964825407
dlpfc	UKB_15000	290	0.4468085106382978	0.5869565217391305
dlpfc	UKB_15000	291	0.5405405405405406	0.6559981033665243
dlpfc	UKB_15000	292	0.5789473684210527	0.5925155925155925
dlpfc	UKB_15000	293	0.421875	0.6014194139194139
dlpfc	UKB_15000	294	0.7058823529411765	0.698529411764706
dlpfc	UKB_15000	295	0.65625	0.7752932551319647
dlpfc	UKB_15000	296	0.5833333333333334	0.796911196911197
dlpfc	UKB_15000	297	0.5116279069767442	0.2518876472364844
dlpfc	UKB_15000	298	0.6538461538461539	0.6635897435897435
dlpfc	UKB_15000	299	0.6153846153846154	0.7463247863247863
anterior-cingulate	UKB_657	0	0.024390243902439	0.6611268923934219
anterior-cingulate	UKB_657	1	0.0485436893203883	0.5972740851381628
anterior-cingulate	UKB_657	2	0.0465116279069767	0.5770743903014293
anterior-cingulate	UKB_657	3	0.1395348837209302	0.7183074673333647
anterior-cingulate	UKB_657	4	0.1022727272727272	0.6355006868373781
anterior-cingulate	UKB_657	5	0.057471264367816	0.6332835168039658
anterior-cingulate	UKB_657	6	0.1234567901234567	0.6836495031616984
anterior-cingulate	UKB_657	7	0.0235294117647058	0.5842290404533906
anterior-cingulate	UKB_657	8	0.0344827586206896	0.6511992418167237
anterior-cingulate	UKB_657	9	0.0649350649350649	0.6854198433145801
anterior-cingulate	UKB_657	10	0.0113636363636363	0.5308196259377973
anterior-cingulate	UKB_657	11	0.048780487804878	0.5337882696096037
anterior-cingulate	UKB_657	12	0.0930232558139534	0.6112080758526345
anterior-cingulate	UKB_657	13	0.037037037037037	0.6521680216802168
anterior-cingulate	UKB_657	14	0.0227272727272727	0.6860448733753656
anterior-cingulate	UKB_657	15	0.064516129032258	0.6951747187490673
anterior-cingulate	UKB_657	16	0.1688311688311688	0.6507177033492823
anterior-cingulate	UKB_657	17	0.0769230769230769	0.7143494186972449
anterior-cingulate	UKB_657	18	0.0375	0.5933895921237694
anterior-cingulate	UKB_657	19	0.053763440860215	0.53184029124765
anterior-cingulate	UKB_657	20	0.0493827160493827	0.560546522131888
anterior-cingulate	UKB_657	21	0.0989010989010989	0.6058608058608058
anterior-cingulate	UKB_657	22	0.0112359550561797	0.4579162410623086
anterior-cingulate	UKB_657	23	0.0581395348837209	0.6123213359120713
anterior-cingulate	UKB_657	24	0.0705882352941176	0.5864959937463358
anterior-cingulate	UKB_657	25	0.0886075949367088	0.5510223953261928
anterior-cingulate	UKB_657	26	0.0454545454545454	0.6299531541685747
anterior-cingulate	UKB_657	27	0.0641025641025641	0.7396021699819167
anterior-cingulate	UKB_657	28	0.0	0.7406702440012151
anterior-cingulate	UKB_657	29	0.1494252873563218	0.5253335277393015
anterior-cingulate	UKB_657	30	0.0823529411764705	0.5921438342778972
anterior-cingulate	UKB_657	31	0.025	0.5011486169714019
anterior-cingulate	UKB_657	32	0.144578313253012	0.5420007556357835
anterior-cingulate	UKB_657	33	0.0222222222222222	0.6535703996378154
anterior-cingulate	UKB_657	34	0.0967741935483871	0.5276774790367342
anterior-cingulate	UKB_657	35	0.1034482758620689	0.5188816796675657
anterior-cingulate	UKB_657	36	0.0212765957446808	0.6621319943647725
anterior-cingulate	UKB_657	37	0.0595238095238095	0.6587020350308799
anterior-cingulate	UKB_657	38	0.1058823529411764	0.6430330271643541
anterior-cingulate	UKB_657	39	0.036144578313253	0.6214684522060366
anterior-cingulate	UKB_657	40	0.0975609756097561	0.6447361260761202
anterior-cingulate	UKB_657	41	0.0454545454545454	0.5854143918847523
anterior-cingulate	UKB_657	42	0.0588235294117647	0.726968927105726
anterior-cingulate	UKB_657	43	0.05	0.6347632442569152
anterior-cingulate	UKB_657	44	0.0	0.6627360209958445
anterior-cingulate	UKB_657	45	0.0549450549450549	0.5499124064341455
anterior-cingulate	UKB_657	46	0.0555555555555555	0.7203111495246327
anterior-cingulate	UKB_657	47	0.1204819277108433	0.7616388900549934
anterior-cingulate	UKB_657	48	0.0319148936170212	0.6266011631687316
anterior-cingulate	UKB_657	49	0.0352941176470588	0.6847762360758257
anterior-cingulate	UKB_657	50	0.0769230769230769	0.5342126228202178
anterior-cingulate	UKB_657	51	0.0454545454545454	0.7975414744109051
anterior-cingulate	UKB_657	52	0.0454545454545454	0.6547673558522069
anterior-cingulate	UKB_657	53	0.0454545454545454	0.6442006269592477
anterior-cingulate	UKB_657	54	0.048780487804878	0.6119545934415168
anterior-cingulate	UKB_657	55	0.0795454545454545	0.6162692402521927
anterior-cingulate	UKB_657	56	0.0	0.6432249322493225
anterior-cingulate	UKB_657	57	0.0963855421686747	0.5185760463456613
anterior-cingulate	UKB_657	58	0.1162790697674418	0.3779140525496485
anterior-cingulate	UKB_657	59	0.0657894736842105	0.734107997265892
anterior-cingulate	UKB_657	60	0.072289156626506	0.7388018974854119
anterior-cingulate	UKB_657	61	0.0555555555555555	0.5649997942132773
anterior-cingulate	UKB_657	62	0.0232558139534883	0.7119864144535119
anterior-cingulate	UKB_657	63	0.0481927710843373	0.5626967801519667
anterior-cingulate	UKB_657	64	0.0681818181818181	0.6458736923672995
anterior-cingulate	UKB_657	65	0.0833333333333333	0.7145489521109648
anterior-cingulate	UKB_657	66	0.05	0.7179090482887952
anterior-cingulate	UKB_657	67	0.075268817204301	0.7293127629733519
anterior-cingulate	UKB_657	68	0.0952380952380952	0.6847625797306874
anterior-cingulate	UKB_657	69	0.025	0.7266760431317394
anterior-cingulate	UKB_657	70	0.1011235955056179	0.5581716036772217
anterior-cingulate	UKB_657	71	0.050632911392405	0.7303797468354429
anterior-cingulate	UKB_657	72	0.1666666666666666	0.5071782930039486
anterior-cingulate	UKB_657	73	0.0555555555555555	0.5838004691937276
anterior-cingulate	UKB_657	74	0.0425531914893617	0.4416934580789654
anterior-cingulate	UKB_657	75	0.050632911392405	0.8071567672833495
anterior-cingulate	UKB_657	76	0.0111111111111111	0.6817549491706795
anterior-cingulate	UKB_657	77	0.0786516853932584	0.424106230847804
anterior-cingulate	UKB_657	78	0.0652173913043478	0.5866405684077494
anterior-cingulate	UKB_657	79	0.0329670329670329	0.5621755056537665
anterior-cingulate	UKB_657	80	0.0813953488372093	0.590678805604038
anterior-cingulate	UKB_657	81	0.1222222222222222	0.7168703955220809
anterior-cingulate	UKB_657	82	0.0823529411764705	0.6594879812390073
anterior-cingulate	UKB_657	83	0.0714285714285714	0.6190543687354461
anterior-cingulate	UKB_657	84	0.0465116279069767	0.575451672248691
anterior-cingulate	UKB_657	85	0.1038961038961039	0.5494768389505231
anterior-cingulate	UKB_657	86	0.0638297872340425	0.5462630495249793
anterior-cingulate	UKB_657	87	0.036144578313253	0.5324503589269972
anterior-cingulate	UKB_657	88	0.0612244897959183	0.641030545301532
anterior-cingulate	UKB_657	89	0.0444444444444444	0.5790262172284644
anterior-cingulate	UKB_657	90	0.0833333333333333	0.501569302419763
anterior-cingulate	UKB_657	91	0.0632911392405063	0.6448636806231743
anterior-cingulate	UKB_657	92	0.1125	0.6226441631504923
anterior-cingulate	UKB_657	93	0.064516129032258	0.6395064307242396
anterior-cingulate	UKB_657	94	0.0224719101123595	0.6706673476336399
anterior-cingulate	UKB_657	95	0.0697674418604651	0.6531157130053303
anterior-cingulate	UKB_657	96	0.0232558139534883	0.5848294730883532
anterior-cingulate	UKB_657	97	0.0229885057471264	0.5229824305606182
anterior-cingulate	UKB_657	98	0.0357142857142857	0.7310721879113091
anterior-cingulate	UKB_657	99	0.0476190476190476	0.6352536195200973
anterior-cingulate	UKB_657	100	0.0133333333333333	0.6054623044096727
anterior-cingulate	UKB_657	101	0.108433734939759	0.6788338021073843
anterior-cingulate	UKB_657	102	0.1046511627906976	0.5929241945374782
anterior-cingulate	UKB_657	103	0.131578947368421	0.6577170198222829
anterior-cingulate	UKB_657	104	0.072289156626506	0.6079299777507242
anterior-cingulate	UKB_657	105	0.0609756097560975	0.5348330993350094
anterior-cingulate	UKB_657	106	0.0769230769230769	0.6013100823227405
anterior-cingulate	UKB_657	107	0.0568181818181818	0.6035187207213555
anterior-cingulate	UKB_657	108	0.0652173913043478	0.5794584097529399
anterior-cingulate	UKB_657	109	0.0568181818181818	0.5536261491317672
anterior-cingulate	UKB_657	110	0.0609756097560975	0.7026588739782981
anterior-cingulate	UKB_657	111	0.0227272727272727	0.6150364552146808
anterior-cingulate	UKB_657	112	0.0121951219512195	0.595542059838269
anterior-cingulate	UKB_657	113	0.0886075949367088	0.5309639727361247
anterior-cingulate	UKB_657	114	0.0229885057471264	0.6797222424728439
anterior-cingulate	UKB_657	115	0.0229885057471264	0.7972588758474884
anterior-cingulate	UKB_657	116	0.0348837209302325	0.7604415302608613
anterior-cingulate	UKB_657	117	0.0434782608695652	0.6641493149207034
anterior-cingulate	UKB_657	118	0.0930232558139534	0.6101702910514647
anterior-cingulate	UKB_657	119	0.0444444444444444	0.5562909001111248
anterior-cingulate	UKB_657	120	0.036144578313253	0.7419293900340036
anterior-cingulate	UKB_657	121	0.0379746835443038	0.6537974683544304
anterior-cingulate	UKB_657	122	0.0561797752808988	0.6795539666326185
anterior-cingulate	UKB_657	123	0.0128205128205128	0.5052795305959863
anterior-cingulate	UKB_657	124	0.0777777777777777	0.6781989546034489
anterior-cingulate	UKB_657	125	0.0235294117647058	0.5433066249755717
anterior-cingulate	UKB_657	126	0.0531914893617021	0.6794278076798035
anterior-cingulate	UKB_657	127	0.0384615384615384	0.7200268086344035
anterior-cingulate	UKB_657	128	0.0434782608695652	0.6576915370744263
anterior-cingulate	UKB_657	129	0.0379746835443038	0.6777507302823759
anterior-cingulate	UKB_657	130	0.073170731707317	0.6504173877080136
anterior-cingulate	UKB_657	131	0.0921052631578947	0.7668079289131922
anterior-cingulate	UKB_657	132	0.0389610389610389	0.6962511173037488
anterior-cingulate	UKB_657	133	0.064516129032258	0.6561129181462801
anterior-cingulate	UKB_657	134	0.1204819277108433	0.5598421560807689
anterior-cingulate	UKB_657	135	0.0921052631578947	0.6683253588516747
anterior-cingulate	UKB_657	136	0.0365853658536585	0.5573622402890696
anterior-cingulate	UKB_657	137	0.0493827160493827	0.7410794941282746
anterior-cingulate	UKB_657	138	0.1208791208791208	0.5189839146360886
anterior-cingulate	UKB_657	139	0.0481927710843373	0.5675664329793039
anterior-cingulate	UKB_657	140	0.0602409638554216	0.5878636497208345
anterior-cingulate	UKB_657	141	0.1341463414634146	0.4831357952133737
anterior-cingulate	UKB_657	142	0.0416666666666666	0.7011665762344004
anterior-cingulate	UKB_657	143	0.125	0.609353023909986
anterior-cingulate	UKB_657	144	0.0352941176470588	0.6291772522962674
anterior-cingulate	UKB_657	145	0.0759493670886076	0.7239045764362221
anterior-cingulate	UKB_657	146	0.034090909090909	0.649149378324117
anterior-cingulate	UKB_657	147	0.0481927710843373	0.5635153855841485
anterior-cingulate	UKB_657	148	0.0238095238095238	0.6983294522628328
anterior-cingulate	UKB_657	149	0.0649350649350649	0.6061832903938167
anterior-cingulate	UKB_657	150	0.0	0.7045925346882939
anterior-cingulate	UKB_657	151	0.0617283950617283	0.6449864498644986
anterior-cingulate	UKB_657	152	0.0657894736842105	0.4732467532467533
anterior-cingulate	UKB_657	153	0.0921052631578947	0.667177033492823
anterior-cingulate	UKB_657	154	0.0454545454545454	0.5844986087140291
anterior-cingulate	UKB_657	155	0.108433734939759	0.6942613660215775
anterior-cingulate	UKB_657	156	0.03125	0.695604991861096
anterior-cingulate	UKB_657	157	0.0602409638554216	0.4364846144158515
anterior-cingulate	UKB_657	158	0.0263157894736842	0.6567053998632946
anterior-cingulate	UKB_657	159	0.1176470588235294	0.7336525307797538
anterior-cingulate	UKB_657	160	0.0813953488372093	0.740233029859899
anterior-cingulate	UKB_657	161	0.0120481927710843	0.5318206624407035
anterior-cingulate	UKB_657	162	0.074074074074074	0.6511065943992774
anterior-cingulate	UKB_657	163	0.0568181818181818	0.6660385333380296
anterior-cingulate	UKB_657	164	0.072289156626506	0.6436337685235716
anterior-cingulate	UKB_657	165	0.0689655172413793	0.7048917401764233
anterior-cingulate	UKB_657	166	0.0389610389610389	0.6374940848625059
anterior-cingulate	UKB_657	167	0.0227272727272727	0.7377514000915785
anterior-cingulate	UKB_657	168	0.0864197530864197	0.5639792231255646
anterior-cingulate	UKB_657	169	0.1	0.7013034730119849
anterior-cingulate	UKB_657	170	0.1566265060240964	0.7464002350866882
anterior-cingulate	UKB_657	171	0.0641025641025641	0.7775389167794231
anterior-cingulate	UKB_657	172	0.0561797752808988	0.5838440585631598
anterior-cingulate	UKB_657	173	0.021505376344086	0.6336128435439109
anterior-cingulate	UKB_657	174	0.0674157303370786	0.538100102145046
anterior-cingulate	UKB_657	175	0.072289156626506	0.5694975022039377
anterior-cingulate	UKB_657	176	0.0232558139534883	0.6802868059814142
anterior-cingulate	UKB_657	177	0.0875	0.6487810595405533
anterior-cingulate	UKB_657	178	0.0476190476190476	0.5955654550977018
anterior-cingulate	UKB_657	179	0.1	0.6797233942803564
anterior-cingulate	UKB_657	180	0.0649350649350649	0.5919343814080655
anterior-cingulate	UKB_657	181	0.1720430107526881	0.6552624511354479
anterior-cingulate	UKB_657	182	0.0121951219512195	0.5186164713052753
anterior-cingulate	UKB_657	183	0.1	0.6449767461003415
anterior-cingulate	UKB_657	184	0.0769230769230769	0.6279669697391216
anterior-cingulate	UKB_657	185	0.1071428571428571	0.7044851675610003
anterior-cingulate	UKB_657	186	0.0641025641025641	0.7762996497173712
anterior-cingulate	UKB_657	187	0.0512820512820512	0.6118059156033838
anterior-cingulate	UKB_657	188	0.0952380952380952	0.7794067024400121
anterior-cingulate	UKB_657	189	0.0526315789473684	0.622282980177717
anterior-cingulate	UKB_657	190	0.0470588235294117	0.6325581395348837
anterior-cingulate	UKB_657	191	0.0561797752808988	0.6355975485188968
anterior-cingulate	UKB_657	192	0.0588235294117647	0.6288059409810436
anterior-cingulate	UKB_657	193	0.0	0.6404852860921035
anterior-cingulate	UKB_657	194	0.0240963855421686	0.5137483732840771
anterior-cingulate	UKB_657	195	0.1012658227848101	0.689873417721519
anterior-cingulate	UKB_657	196	0.0978260869565217	0.6038715842362405
anterior-cingulate	UKB_657	197	0.050632911392405	0.5731256085686465
anterior-cingulate	UKB_657	198	0.048780487804878	0.644344314929093
anterior-cingulate	UKB_657	199	0.0617283950617283	0.5781165311653117
anterior-cingulate	UKB_657	200	0.08	0.7399999999999999
anterior-cingulate	UKB_657	201	0.1097560975609756	0.5987418508723239
anterior-cingulate	UKB_657	202	0.0681818181818181	0.7804057623894897
anterior-cingulate	UKB_657	203	0.1038961038961039	0.624217887375782
anterior-cingulate	UKB_657	204	0.072289156626506	0.6647076109315309
anterior-cingulate	UKB_657	205	0.1011235955056179	0.5129383724889344
anterior-cingulate	UKB_657	206	0.1458333333333333	0.5553716766142159
anterior-cingulate	UKB_657	207	0.0779220779220779	0.6721436458278564
anterior-cingulate	UKB_657	208	0.0987654320987654	0.6563459801264678
anterior-cingulate	UKB_657	209	0.0921052631578947	0.4603144224196855
anterior-cingulate	UKB_657	210	0.0674157303370786	0.6472931562819204
anterior-cingulate	UKB_657	211	0.0967741935483871	0.548416937721942
anterior-cingulate	UKB_657	212	0.0561797752808988	0.5329758256724549
anterior-cingulate	UKB_657	213	0.0853658536585365	0.6942349343172147
anterior-cingulate	UKB_657	214	0.1265822784810126	0.6555258033106134
anterior-cingulate	UKB_657	215	0.1025641025641025	0.5591497110484452
anterior-cingulate	UKB_657	216	0.073170731707317	0.5877058368977265
anterior-cingulate	UKB_657	217	0.0823529411764705	0.573890951729529
anterior-cingulate	UKB_657	218	0.043010752688172	0.5337799528513024
anterior-cingulate	UKB_657	219	0.1125	0.5671589310829817
anterior-cingulate	UKB_657	220	0.037037037037037	0.4603884372177055
anterior-cingulate	UKB_657	221	0.0632911392405063	0.7550146056475171
anterior-cingulate	UKB_657	222	0.0227272727272727	0.7086400619914763
anterior-cingulate	UKB_657	223	0.072289156626506	0.4670458838839679
anterior-cingulate	UKB_657	224	0.1363636363636363	0.6978091648761933
anterior-cingulate	UKB_657	225	0.0555555555555555	0.6078857472115898
anterior-cingulate	UKB_657	226	0.0588235294117647	0.592671487199531
anterior-cingulate	UKB_657	227	0.0595238095238095	0.5909486686240761
anterior-cingulate	UKB_657	228	0.1204819277108433	0.6840812728264976
anterior-cingulate	UKB_657	229	0.0947368421052631	0.6598824188129899
anterior-cingulate	UKB_657	230	0.0957446808510638	0.6398511721995449
anterior-cingulate	UKB_657	231	0.0609756097560975	0.680521544171265
anterior-cingulate	UKB_657	232	0.0933333333333333	0.6524893314366998
anterior-cingulate	UKB_657	233	0.0344827586206896	0.5597616096814172
anterior-cingulate	UKB_657	234	0.119047619047619	0.5271236205325504
anterior-cingulate	UKB_657	235	0.0229885057471264	0.6944484945687832
anterior-cingulate	UKB_657	236	0.034090909090909	0.7307421365925822
anterior-cingulate	UKB_657	237	0.0465116279069767	0.5639039577338553
anterior-cingulate	UKB_657	238	0.0526315789473684	0.796390977443609
anterior-cingulate	UKB_657	239	0.0617283950617283	0.7453477868112014
anterior-cingulate	UKB_657	240	0.0697674418604651	0.5641115146940893
anterior-cingulate	UKB_657	241	0.1604938271604938	0.6478545618789522
anterior-cingulate	UKB_657	242	0.0123456790123456	0.7572944896115628
anterior-cingulate	UKB_657	243	0.0352941176470588	0.6743208911471567
anterior-cingulate	UKB_657	244	0.0617283950617283	0.7136404697380306
anterior-cingulate	UKB_657	245	0.0595238095238095	0.6031791029664878
anterior-cingulate	UKB_657	246	0.0657894736842105	0.6453041695146958
anterior-cingulate	UKB_657	247	0.1265822784810126	0.7481499513145083
anterior-cingulate	UKB_657	248	0.0352941176470588	0.6469806527262068
anterior-cingulate	UKB_657	249	0.0595238095238095	0.6118862002632379
anterior-cingulate	UKB_657	250	0.0823529411764705	0.7766073871409028
anterior-cingulate	UKB_657	251	0.1411764705882353	0.5255032245456321
anterior-cingulate	UKB_657	252	0.0408163265306122	0.590893152012445
anterior-cingulate	UKB_657	253	0.0963855421686747	0.599827882960413
anterior-cingulate	UKB_657	254	0.0813953488372093	0.6029246662578424
anterior-cingulate	UKB_657	255	0.0389610389610389	0.696960933803039
anterior-cingulate	UKB_657	256	0.0379746835443038	0.5895082765335931
anterior-cingulate	UKB_657	257	0.1058823529411764	0.6993746335743599
anterior-cingulate	UKB_657	258	0.0609756097560975	0.5950414122615122
anterior-cingulate	UKB_657	259	0.0240963855421686	0.5700852189244784
anterior-cingulate	UKB_657	260	0.0240963855421686	0.636203349985307
anterior-cingulate	UKB_657	261	0.0227272727272727	0.6863794864569759
anterior-cingulate	UKB_657	262	0.0459770114942528	0.4591018444266238
anterior-cingulate	UKB_657	263	0.1182795698924731	0.5648592999313657
anterior-cingulate	UKB_657	264	0.0795454545454545	0.58472755450671
anterior-cingulate	UKB_657	265	0.119047619047619	0.6369950389794472
anterior-cingulate	UKB_657	266	0.0210526315789473	0.6147956326987682
anterior-cingulate	UKB_657	267	0.1222222222222222	0.6364983331275467
anterior-cingulate	UKB_657	268	0.0121951219512195	0.5843972094339417
anterior-cingulate	UKB_657	269	0.032258064516129	0.4547312822655246
anterior-cingulate	UKB_657	270	0.0229885057471264	0.7238827732011373
anterior-cingulate	UKB_657	271	0.0253164556962025	0.6937925998052582
anterior-cingulate	UKB_657	272	0.0357142857142857	0.6151260504201681
anterior-cingulate	UKB_657	273	0.0	0.746096009253904
anterior-cingulate	UKB_657	274	0.0853658536585365	0.687291170100456
anterior-cingulate	UKB_657	275	0.1136363636363636	0.6437603465887077
anterior-cingulate	UKB_657	276	0.0240963855421686	0.6724318878300658
anterior-cingulate	UKB_657	277	0.0588235294117647	0.7198944694156733
anterior-cingulate	UKB_657	278	0.0329670329670329	0.5758401019270585
anterior-cingulate	UKB_657	279	0.0568181818181818	0.6882286640132437
anterior-cingulate	UKB_657	280	0.1025641025641025	0.5302672011532771
anterior-cingulate	UKB_657	281	0.0384615384615384	0.6785998811315267
anterior-cingulate	UKB_657	282	0.0609756097560975	0.5611279807577192
anterior-cingulate	UKB_657	283	0.0348837209302325	0.6542478418793339
anterior-cingulate	UKB_657	284	0.0357142857142857	0.5764908372987749
anterior-cingulate	UKB_657	285	0.0337078651685393	0.6512938372488936
anterior-cingulate	UKB_657	286	0.0434782608695652	0.6508022132145553
anterior-cingulate	UKB_657	287	0.0470588235294117	0.6987297244479187
anterior-cingulate	UKB_657	288	0.0666666666666666	0.6017069701280228
anterior-cingulate	UKB_657	289	0.0595238095238095	0.5487496203300597
anterior-cingulate	UKB_657	290	0.0978260869565217	0.5556463172171447
anterior-cingulate	UKB_657	291	0.1298701298701298	0.7787475682212524
anterior-cingulate	UKB_657	292	0.0652173913043478	0.6729497711264892
anterior-cingulate	UKB_657	293	0.0595238095238095	0.5859269008808342
anterior-cingulate	UKB_657	294	0.0842105263157894	0.6959126539753638
anterior-cingulate	UKB_657	295	0.048780487804878	0.6046625526496229
anterior-cingulate	UKB_657	296	0.0348837209302325	0.6457757441388744
anterior-cingulate	UKB_657	297	0.0879120879120879	0.582608695652174
anterior-cingulate	UKB_657	298	0.0823529411764705	0.5031268321282002
anterior-cingulate	UKB_657	299	0.0384615384615384	0.6788527927768434
anterior-cingulate	UKB_2000	0	0.0666666666666666	0.7358463726884779
anterior-cingulate	UKB_2000	1	0.131578947368421	0.5812166780587833
anterior-cingulate	UKB_2000	2	0.1578947368421052	0.6979630895420369
anterior-cingulate	UKB_2000	3	0.1046511627906976	0.5374687485258738
anterior-cingulate	UKB_2000	4	0.136986301369863	0.6991237813155623
anterior-cingulate	UKB_2000	5	0.1111111111111111	0.6503839205058717
anterior-cingulate	UKB_2000	6	0.1447368421052631	0.5692412850307587
anterior-cingulate	UKB_2000	7	0.1666666666666666	0.5220981550095474
anterior-cingulate	UKB_2000	8	0.1323529411764706	0.577928770469901
anterior-cingulate	UKB_2000	9	0.0975609756097561	0.5792601299506971
anterior-cingulate	UKB_2000	10	0.0632911392405063	0.658763388510224
anterior-cingulate	UKB_2000	11	0.203125	0.5437728937728937
anterior-cingulate	UKB_2000	12	0.1333333333333333	0.6449217638691322
anterior-cingulate	UKB_2000	13	0.1486486486486486	0.5538245094409477
anterior-cingulate	UKB_2000	14	0.1038961038961039	0.7500394342499606
anterior-cingulate	UKB_2000	15	0.0273972602739726	0.619893866469209
anterior-cingulate	UKB_2000	16	0.1641791044776119	0.6603479926570358
anterior-cingulate	UKB_2000	17	0.1527777777777778	0.6972152550003217
anterior-cingulate	UKB_2000	18	0.1126760563380281	0.7337357478202547
anterior-cingulate	UKB_2000	19	0.1547619047619047	0.6762782221322264
anterior-cingulate	UKB_2000	20	0.1343283582089552	0.6733179024662783
anterior-cingulate	UKB_2000	21	0.0875	0.5516877637130801
anterior-cingulate	UKB_2000	22	0.1304347826086956	0.7122396784800878
anterior-cingulate	UKB_2000	23	0.1842105263157894	0.6413670539986329
anterior-cingulate	UKB_2000	24	0.1923076923076923	0.634922039985331
anterior-cingulate	UKB_2000	25	0.0909090909090909	0.6880750828119248
anterior-cingulate	UKB_2000	26	0.1818181818181818	0.7320837057679163
anterior-cingulate	UKB_2000	27	0.074074074074074	0.5826106594399277
anterior-cingulate	UKB_2000	28	0.1298701298701298	0.5814448709185551
anterior-cingulate	UKB_2000	29	0.108433734939759	0.6011082658158767
anterior-cingulate	UKB_2000	30	0.1294117647058823	0.650361539964823
anterior-cingulate	UKB_2000	31	0.1842105263157894	0.644976076555024
anterior-cingulate	UKB_2000	32	0.1690140845070422	0.6123071763916834
anterior-cingulate	UKB_2000	33	0.1111111111111111	0.6223125564588979
anterior-cingulate	UKB_2000	34	0.1911764705882352	0.7732946520593961
anterior-cingulate	UKB_2000	35	0.0909090909090909	0.7311345371046866
anterior-cingulate	UKB_2000	36	0.1341463414634146	0.5849413915825905
anterior-cingulate	UKB_2000	37	0.1265822784810126	0.7326192794547225
anterior-cingulate	UKB_2000	38	0.1066666666666666	0.6023044096728307
anterior-cingulate	UKB_2000	39	0.1184210526315789	0.5826110731373889
anterior-cingulate	UKB_2000	40	0.144578313253012	0.7343310524327273
anterior-cingulate	UKB_2000	41	0.1558441558441558	0.6767705978232293
anterior-cingulate	UKB_2000	42	0.1395348837209302	0.6055096938534835
anterior-cingulate	UKB_2000	43	0.1395348837209302	0.6661540638709372
anterior-cingulate	UKB_2000	44	0.0845070422535211	0.7162977867203218
anterior-cingulate	UKB_2000	45	0.1012658227848101	0.7199853943524829
anterior-cingulate	UKB_2000	46	0.0843373493975903	0.6496158851433608
anterior-cingulate	UKB_2000	47	0.1159420289855072	0.7505663134819146
anterior-cingulate	UKB_2000	48	0.1571428571428571	0.7425247134983816
anterior-cingulate	UKB_2000	49	0.136986301369863	0.570714550166605
anterior-cingulate	UKB_2000	50	0.136986301369863	0.6448846106380354
anterior-cingulate	UKB_2000	51	0.0793650793650793	0.7505760368663595
anterior-cingulate	UKB_2000	52	0.1666666666666666	0.5216429140479772
anterior-cingulate	UKB_2000	53	0.1351351351351351	0.7620140688633837
anterior-cingulate	UKB_2000	54	0.0804597701149425	0.6856637748778888
anterior-cingulate	UKB_2000	55	0.0833333333333333	0.6686240761364788
anterior-cingulate	UKB_2000	56	0.0833333333333333	0.6691427101421314
anterior-cingulate	UKB_2000	57	0.0666666666666666	0.5970697012802276
anterior-cingulate	UKB_2000	58	0.0609756097560975	0.7003515416680273
anterior-cingulate	UKB_2000	59	0.0483870967741935	0.6692100425574778
anterior-cingulate	UKB_2000	60	0.050632911392405	0.6766796494644597
anterior-cingulate	UKB_2000	61	0.1363636363636363	0.7181087569147272
anterior-cingulate	UKB_2000	62	0.08	0.6306870687068706
anterior-cingulate	UKB_2000	63	0.1486486486486486	0.6921732691595704
anterior-cingulate	UKB_2000	64	0.0277777777777777	0.5568525307093705
anterior-cingulate	UKB_2000	65	0.1375	0.6780121894045945
anterior-cingulate	UKB_2000	66	0.056338028169014	0.7539570757880616
anterior-cingulate	UKB_2000	67	0.0493827160493827	0.6576106594399277
anterior-cingulate	UKB_2000	68	0.1527777777777778	0.6202649688082835
anterior-cingulate	UKB_2000	69	0.1267605633802817	0.6967806841046277
anterior-cingulate	UKB_2000	70	0.1547619047619047	0.6019034119671965
anterior-cingulate	UKB_2000	71	0.189873417721519	0.6089824732229796
anterior-cingulate	UKB_2000	72	0.1066666666666666	0.5488477951635846
anterior-cingulate	UKB_2000	73	0.0941176470588235	0.6707054914989252
anterior-cingulate	UKB_2000	74	0.0561797752808988	0.6645897173987062
anterior-cingulate	UKB_2000	75	0.0864197530864197	0.76176603432701
anterior-cingulate	UKB_2000	76	0.1075268817204301	0.6135597266569185
anterior-cingulate	UKB_2000	77	0.04	0.7283072546230439
anterior-cingulate	UKB_2000	78	0.1038961038961039	0.6589726063410274
anterior-cingulate	UKB_2000	79	0.075	0.5909282700421941
anterior-cingulate	UKB_2000	80	0.125	0.6325808733680623
anterior-cingulate	UKB_2000	81	0.0769230769230769	0.7450144791916943
anterior-cingulate	UKB_2000	82	0.0352941176470588	0.7177643150283369
anterior-cingulate	UKB_2000	83	0.0666666666666666	0.6457467994310099
anterior-cingulate	UKB_2000	84	0.1375	0.6214017815283639
anterior-cingulate	UKB_2000	85	0.1282051282051282	0.6659542988656911
anterior-cingulate	UKB_2000	86	0.028169014084507	0.5816230717639168
anterior-cingulate	UKB_2000	87	0.1052631578947368	0.5429938482570061
anterior-cingulate	UKB_2000	88	0.1038961038961039	0.5271307639728692
anterior-cingulate	UKB_2000	89	0.1411764705882353	0.6928082861051398
anterior-cingulate	UKB_2000	90	0.1157894736842105	0.4498040313549832
anterior-cingulate	UKB_2000	91	0.1428571428571428	0.7459119827540879
anterior-cingulate	UKB_2000	92	0.0405405405405405	0.6291447611995555
anterior-cingulate	UKB_2000	93	0.1153846153846153	0.6642597908420693
anterior-cingulate	UKB_2000	94	0.0595238095238095	0.6367722992811582
anterior-cingulate	UKB_2000	95	0.1022727272727272	0.7133950899933078
anterior-cingulate	UKB_2000	96	0.0543478260869565	0.6096203936316138
anterior-cingulate	UKB_2000	97	0.1688311688311688	0.6582365003417634
anterior-cingulate	UKB_2000	98	0.1168831168831168	0.624217887375782
anterior-cingulate	UKB_2000	99	0.0886075949367088	0.6993914313534567
anterior-cingulate	UKB_2000	100	0.12	0.5848648648648649
anterior-cingulate	UKB_2000	101	0.0941176470588235	0.7418213797146767
anterior-cingulate	UKB_2000	102	0.0266666666666666	0.6320341394025605
anterior-cingulate	UKB_2000	103	0.1285714285714285	0.7842708424459801
anterior-cingulate	UKB_2000	104	0.1486486486486486	0.7415771936319879
anterior-cingulate	UKB_2000	105	0.0704225352112676	0.7157612340710932
anterior-cingulate	UKB_2000	106	0.0909090909090909	0.7277834525025537
anterior-cingulate	UKB_2000	107	0.0864197530864197	0.6536359530261969
anterior-cingulate	UKB_2000	108	0.1232876712328767	0.6703998519067013
anterior-cingulate	UKB_2000	109	0.0821917808219178	0.7002653338269778
anterior-cingulate	UKB_2000	110	0.1511627906976744	0.7307420161328364
anterior-cingulate	UKB_2000	111	0.1341463414634146	0.5329828800296036
anterior-cingulate	UKB_2000	112	0.0602409638554216	0.7566013181646447
anterior-cingulate	UKB_2000	113	0.1	0.6168776371308018
anterior-cingulate	UKB_2000	114	0.074074074074074	0.7137308039747065
anterior-cingulate	UKB_2000	115	0.0394736842105263	0.6092686261107313
anterior-cingulate	UKB_2000	116	0.1527777777777778	0.682391150556306
anterior-cingulate	UKB_2000	117	0.131578947368421	0.7513602187286398
anterior-cingulate	UKB_2000	118	0.1408450704225352	0.5681086519114688
anterior-cingulate	UKB_2000	119	0.0853658536585365	0.630347950065846
anterior-cingulate	UKB_2000	120	0.0958904109589041	0.6109465630013576
anterior-cingulate	UKB_2000	121	0.1011235955056179	0.6508682328907048
anterior-cingulate	UKB_2000	122	0.0804597701149425	0.5802471385871546
anterior-cingulate	UKB_2000	123	0.1234567901234567	0.6630984643179766
anterior-cingulate	UKB_2000	124	0.1408450704225352	0.6609993293091885
anterior-cingulate	UKB_2000	125	0.125	0.6906000937646507
anterior-cingulate	UKB_2000	126	0.1323529411764706	0.8246364087490933
anterior-cingulate	UKB_2000	127	0.1529411764705882	0.7467461403165917
anterior-cingulate	UKB_2000	128	0.1219512195121951	0.5551202098366366
anterior-cingulate	UKB_2000	129	0.240506329113924	0.6298198636806231
anterior-cingulate	UKB_2000	130	0.1486486486486486	0.6396890040725656
anterior-cingulate	UKB_2000	131	0.09375	0.5634020618556701
anterior-cingulate	UKB_2000	132	0.1066666666666666	0.7726031294452347
anterior-cingulate	UKB_2000	133	0.1097560975609756	0.5587118120177186
anterior-cingulate	UKB_2000	134	0.0666666666666666	0.6316358463726884
anterior-cingulate	UKB_2000	135	0.0898876404494382	0.5369765066394281
anterior-cingulate	UKB_2000	136	0.048780487804878	0.7396632600864161
anterior-cingulate	UKB_2000	137	0.0833333333333333	0.6345854004252304
anterior-cingulate	UKB_2000	138	0.1884057971014492	0.8113993423456339
anterior-cingulate	UKB_2000	139	0.1973684210526315	0.6576076555023923
anterior-cingulate	UKB_2000	140	0.0813953488372093	0.6124156799849049
anterior-cingulate	UKB_2000	141	0.1267605633802817	0.6195171026156941
anterior-cingulate	UKB_2000	142	0.1428571428571428	0.6269717525564443
anterior-cingulate	UKB_2000	143	0.1976744186046511	0.6868908910797679
anterior-cingulate	UKB_2000	144	0.1290322580645161	0.7229715615767955
anterior-cingulate	UKB_2000	145	0.1046511627906976	0.6781734987499409
anterior-cingulate	UKB_2000	146	0.2028985507246377	0.6786262331019365
anterior-cingulate	UKB_2000	147	0.1265822784810126	0.5626338851022396
anterior-cingulate	UKB_2000	148	0.1097560975609756	0.7683525429631807
anterior-cingulate	UKB_2000	149	0.0256410256410256	0.5706318997458238
anterior-cingulate	UKB_2000	150	0.1866666666666666	0.6778662873399716
anterior-cingulate	UKB_2000	151	0.12	0.6409103840682788
anterior-cingulate	UKB_2000	152	0.1506849315068493	0.5981735159817353
anterior-cingulate	UKB_2000	153	0.1612903225806451	0.6698647729848153
anterior-cingulate	UKB_2000	154	0.0410958904109589	0.454954954954955
anterior-cingulate	UKB_2000	155	0.1136363636363636	0.6437779578035293
anterior-cingulate	UKB_2000	156	0.0769230769230769	0.6350990781370528
anterior-cingulate	UKB_2000	157	0.234375	0.6588827838827839
anterior-cingulate	UKB_2000	158	0.1034482758620689	0.6451119049354814
anterior-cingulate	UKB_2000	159	0.0779220779220779	0.7246963562753036
anterior-cingulate	UKB_2000	160	0.1044776119402985	0.6991379998403704
anterior-cingulate	UKB_2000	161	0.1182795698924731	0.6189758586732714
anterior-cingulate	UKB_2000	162	0.0465116279069767	0.6315863955846974
anterior-cingulate	UKB_2000	163	0.0919540229885057	0.688361157687541
anterior-cingulate	UKB_2000	164	0.1219512195121951	0.7579913148529076
anterior-cingulate	UKB_2000	165	0.125	0.6426629160806376
anterior-cingulate	UKB_2000	166	0.0441176470588235	0.6322097950146963
anterior-cingulate	UKB_2000	167	0.1014492753623188	0.6255389112166606
anterior-cingulate	UKB_2000	168	0.0886075949367088	0.6789922103213243
anterior-cingulate	UKB_2000	169	0.0864197530864197	0.6211833785004517
anterior-cingulate	UKB_2000	170	0.0975609756097561	0.6470434583863911
anterior-cingulate	UKB_2000	171	0.1282051282051282	0.7023482846267656
anterior-cingulate	UKB_2000	172	0.0930232558139534	0.494598801830275
anterior-cingulate	UKB_2000	173	0.1052631578947368	0.7246206425153793
anterior-cingulate	UKB_2000	174	0.0410958904109589	0.7574663704800692
anterior-cingulate	UKB_2000	175	0.0394736842105263	0.6347778537252221
anterior-cingulate	UKB_2000	176	0.088235294117647	0.7366874069549948
anterior-cingulate	UKB_2000	177	0.180722891566265	0.6541287099617984
anterior-cingulate	UKB_2000	178	0.15	0.5250586029067041
anterior-cingulate	UKB_2000	179	0.1477272727272727	0.6198795392906203
anterior-cingulate	UKB_2000	180	0.0958904109589041	0.5411884487226953
anterior-cingulate	UKB_2000	181	0.0657894736842105	0.6785509227614491
anterior-cingulate	UKB_2000	182	0.0952380952380952	0.5729270021261517
anterior-cingulate	UKB_2000	183	0.1375	0.576207219878106
anterior-cingulate	UKB_2000	184	0.0625	0.7220346929207689
anterior-cingulate	UKB_2000	185	0.1232876712328767	0.586449463161792
anterior-cingulate	UKB_2000	186	0.1282051282051282	0.5074798619102416
anterior-cingulate	UKB_2000	187	0.0476190476190476	0.5871823428166447
anterior-cingulate	UKB_2000	188	0.0625	0.7210501640881388
anterior-cingulate	UKB_2000	189	0.1392405063291139	0.5727848101265822
anterior-cingulate	UKB_2000	190	0.1392405063291139	0.5998539435248297
anterior-cingulate	UKB_2000	191	0.0952380952380952	0.6296446289359118
anterior-cingulate	UKB_2000	192	0.1690140845070422	0.6238095238095238
anterior-cingulate	UKB_2000	193	0.125	0.6047162833292242
anterior-cingulate	UKB_2000	194	0.05	0.6759024847632442
anterior-cingulate	UKB_2000	195	0.1617647058823529	0.7647058823529411
anterior-cingulate	UKB_2000	196	0.144927536231884	0.6343807088052613
anterior-cingulate	UKB_2000	197	0.1666666666666666	0.6165637339273059
anterior-cingulate	UKB_2000	198	0.0714285714285714	0.7838817454692721
anterior-cingulate	UKB_2000	199	0.1022727272727272	0.580078193793808
anterior-cingulate	UKB_2000	200	0.1066666666666666	0.6850924608819345
anterior-cingulate	UKB_2000	201	0.0735294117647058	0.7903576745428865
anterior-cingulate	UKB_2000	202	0.1136363636363636	0.5131203550420909
anterior-cingulate	UKB_2000	203	0.1463414634146341	0.5520292552323114
anterior-cingulate	UKB_2000	204	0.0714285714285714	0.6869292295231346
anterior-cingulate	UKB_2000	205	0.1125	0.6628223159868729
anterior-cingulate	UKB_2000	206	0.2125	0.5443506797937178
anterior-cingulate	UKB_2000	207	0.1666666666666666	0.6398285259044753
anterior-cingulate	UKB_2000	208	0.0348837209302325	0.6947780555686589
anterior-cingulate	UKB_2000	209	0.1566265060240964	0.7678518953864236
anterior-cingulate	UKB_2000	210	0.1643835616438356	0.6533691225472049
anterior-cingulate	UKB_2000	211	0.2876712328767123	0.7193631988152537
anterior-cingulate	UKB_2000	212	0.1710526315789473	0.5679015721120985
anterior-cingulate	UKB_2000	213	0.108433734939759	0.6364132488140716
anterior-cingulate	UKB_2000	214	0.0945945945945946	0.5871455016660495
anterior-cingulate	UKB_2000	215	0.0588235294117647	0.7502385769362904
anterior-cingulate	UKB_2000	216	0.1095890410958904	0.768789337282488
anterior-cingulate	UKB_2000	217	0.1830985915492957	0.7080482897384306
anterior-cingulate	UKB_2000	218	0.0853658536585365	0.5843536748620498
anterior-cingulate	UKB_2000	219	0.1176470588235294	0.6898499828224606
anterior-cingulate	UKB_2000	220	0.1645569620253164	0.5576436222005843
anterior-cingulate	UKB_2000	221	0.0337078651685393	0.550340483486551
anterior-cingulate	UKB_2000	222	0.1830985915492957	0.6066733735747819
anterior-cingulate	UKB_2000	223	0.1136363636363636	0.6691733295762743
anterior-cingulate	UKB_2000	224	0.0989010989010989	0.5485905398948878
anterior-cingulate	UKB_2000	225	0.1558441558441558	0.5574162679425837
anterior-cingulate	UKB_2000	226	0.1969696969696969	0.6974011063563303
anterior-cingulate	UKB_2000	227	0.144927536231884	0.5636828644501279
anterior-cingulate	UKB_2000	228	0.1842105263157894	0.6535611756664389
anterior-cingulate	UKB_2000	229	0.0659340659340659	0.6017677974199714
anterior-cingulate	UKB_2000	230	0.1025641025641025	0.7245033447565092
anterior-cingulate	UKB_2000	231	0.1625	0.5647210501640881
anterior-cingulate	UKB_2000	232	0.1038961038961039	0.7405226352594773
anterior-cingulate	UKB_2000	233	0.0919540229885057	0.4897936866661806
anterior-cingulate	UKB_2000	234	0.1071428571428571	0.540994229016908
anterior-cingulate	UKB_2000	235	0.1111111111111111	0.6281842818428185
anterior-cingulate	UKB_2000	236	0.0843373493975903	0.6362243398681835
anterior-cingulate	UKB_2000	237	0.0512820512820512	0.6392468291202469
anterior-cingulate	UKB_2000	238	0.056338028169014	0.4488933601609657
anterior-cingulate	UKB_2000	239	0.1780821917808219	0.5642046155744787
anterior-cingulate	UKB_2000	240	0.0853658536585365	0.6438219000663903
anterior-cingulate	UKB_2000	241	0.0927835051546391	0.6586103513570376
anterior-cingulate	UKB_2000	242	0.1375	0.7610173464603844
anterior-cingulate	UKB_2000	243	0.1139240506329113	0.6888510223953261
anterior-cingulate	UKB_2000	244	0.0909090909090909	0.5984278879015721
anterior-cingulate	UKB_2000	245	0.1012658227848101	0.5932083739045765
anterior-cingulate	UKB_2000	246	0.1470588235294117	0.5321601710119479
anterior-cingulate	UKB_2000	247	0.1710526315789473	0.4019412166780588
anterior-cingulate	UKB_2000	248	0.1842105263157894	0.6422419685577581
anterior-cingulate	UKB_2000	249	0.2328767123287671	0.5949956806121192
anterior-cingulate	UKB_2000	250	0.240506329113924	0.6361733203505355
anterior-cingulate	UKB_2000	251	0.1408450704225352	0.6168343393695506
anterior-cingulate	UKB_2000	252	0.0434782608695652	0.5579889955766533
anterior-cingulate	UKB_2000	253	0.0843373493975903	0.5636413248814072
anterior-cingulate	UKB_2000	254	0.1692307692307692	0.6067744755244755
anterior-cingulate	UKB_2000	255	0.1351351351351351	0.7173195112921139
anterior-cingulate	UKB_2000	256	0.0512820512820512	0.6283716283716283
anterior-cingulate	UKB_2000	257	0.109375	0.6315018315018314
anterior-cingulate	UKB_2000	258	0.0689655172413793	0.541665384970316
anterior-cingulate	UKB_2000	259	0.0461538461538461	0.5551573426573426
anterior-cingulate	UKB_2000	260	0.0897435897435897	0.6415483250926288
anterior-cingulate	UKB_2000	261	0.1126760563380281	0.6975855130784707
anterior-cingulate	UKB_2000	262	0.0674157303370786	0.6940585631596868
anterior-cingulate	UKB_2000	263	0.1025641025641025	0.6467077226570896
anterior-cingulate	UKB_2000	264	0.1282051282051282	0.6527270198156274
anterior-cingulate	UKB_2000	265	0.15625	0.657554945054945
anterior-cingulate	UKB_2000	266	0.1025641025641025	0.7341392784430758
anterior-cingulate	UKB_2000	267	0.1690140845070422	0.7235747820254862
anterior-cingulate	UKB_2000	268	0.1521739130434782	0.6183592004068861
anterior-cingulate	UKB_2000	269	0.0945945945945946	0.7253165494261383
anterior-cingulate	UKB_2000	270	0.0933333333333333	0.5792318634423897
anterior-cingulate	UKB_2000	271	0.1081081081081081	0.7356830803406145
anterior-cingulate	UKB_2000	272	0.2054794520547945	0.5526039738368507
anterior-cingulate	UKB_2000	273	0.131578947368421	0.662365003417635
anterior-cingulate	UKB_2000	274	0.125	0.6358884200656353
anterior-cingulate	UKB_2000	275	0.1333333333333333	0.6157041251778094
anterior-cingulate	UKB_2000	276	0.1212121212121212	0.7149775597536792
anterior-cingulate	UKB_2000	277	0.1558441558441558	0.5784741574215257
anterior-cingulate	UKB_2000	278	0.0813953488372093	0.7371385442709563
anterior-cingulate	UKB_2000	279	0.08	0.7025035561877667
anterior-cingulate	UKB_2000	280	0.1176470588235294	0.4994723470783662
anterior-cingulate	UKB_2000	281	0.125	0.643061415846226
anterior-cingulate	UKB_2000	282	0.072289156626506	0.6318164644641283
anterior-cingulate	UKB_2000	283	0.0519480519480519	0.5526578684473421
anterior-cingulate	UKB_2000	284	0.1071428571428571	0.6188113799736763
anterior-cingulate	UKB_2000	285	0.2465753424657534	0.5778723929408861
anterior-cingulate	UKB_2000	286	0.0684931506849315	0.6159447118351229
anterior-cingulate	UKB_2000	287	0.0963855421686747	0.7262079677595399
anterior-cingulate	UKB_2000	288	0.2461538461538461	0.6495192307692307
anterior-cingulate	UKB_2000	289	0.1538461538461538	0.6216694697707356
anterior-cingulate	UKB_2000	290	0.0348837209302325	0.6172838341431199
anterior-cingulate	UKB_2000	291	0.05	0.6430379746835444
anterior-cingulate	UKB_2000	292	0.1547619047619047	0.632985724410246
anterior-cingulate	UKB_2000	293	0.1428571428571428	0.6633892423366106
anterior-cingulate	UKB_2000	294	0.0344827586206896	0.7537180141430341
anterior-cingulate	UKB_2000	295	0.1506849315068493	0.7242379365667039
anterior-cingulate	UKB_2000	296	0.056338028169014	0.6832327297116029
anterior-cingulate	UKB_2000	297	0.0909090909090909	0.7430990062569008
anterior-cingulate	UKB_2000	298	0.0526315789473684	0.6198222829801777
anterior-cingulate	UKB_2000	299	0.1694915254237288	0.6044418468731736
anterior-cingulate	UKB_5500	0	0.4285714285714285	0.7924489795918367
anterior-cingulate	UKB_5500	1	0.2950819672131147	0.7542570068746695
anterior-cingulate	UKB_5500	2	0.1571428571428571	0.751832735543697
anterior-cingulate	UKB_5500	3	0.1733333333333333	0.7348790896159317
anterior-cingulate	UKB_5500	4	0.180327868852459	0.5185616076150185
anterior-cingulate	UKB_5500	5	0.2535211267605634	0.6985580147551979
anterior-cingulate	UKB_5500	6	0.1857142857142857	0.7212142419735805
anterior-cingulate	UKB_5500	7	0.2465753424657534	0.6694742687893375
anterior-cingulate	UKB_5500	8	0.2253521126760563	0.6728370221327967
anterior-cingulate	UKB_5500	9	0.2321428571428571	0.595352016404648
anterior-cingulate	UKB_5500	10	0.2666666666666666	0.6557932759099752
anterior-cingulate	UKB_5500	11	0.3770491803278688	0.7169222633527234
anterior-cingulate	UKB_5500	12	0.2162162162162162	0.8540984820436873
anterior-cingulate	UKB_5500	13	0.2058823529411764	0.7032484635645303
anterior-cingulate	UKB_5500	14	0.238095238095238	0.5524673579109063
anterior-cingulate	UKB_5500	15	0.28125	0.6928113553113552
anterior-cingulate	UKB_5500	16	0.3818181818181818	0.7710678210678212
anterior-cingulate	UKB_5500	17	0.2878787878787879	0.7235779146226909
anterior-cingulate	UKB_5500	18	0.2461538461538461	0.6954108391608391
anterior-cingulate	UKB_5500	19	0.2241379310344827	0.7569903718970131
anterior-cingulate	UKB_5500	20	0.2647058823529412	0.7257701263503453
anterior-cingulate	UKB_5500	21	0.2222222222222222	0.773843977104637
anterior-cingulate	UKB_5500	22	0.3103448275862069	0.7955643052693101
anterior-cingulate	UKB_5500	23	0.078125	0.8200549450549449
anterior-cingulate	UKB_5500	24	0.3166666666666666	0.6672964712420119
anterior-cingulate	UKB_5500	25	0.2537313432835821	0.5911884428126747
anterior-cingulate	UKB_5500	26	0.2	0.7037587412587412
anterior-cingulate	UKB_5500	27	0.1607142857142857	0.7926862611073138
anterior-cingulate	UKB_5500	28	0.2105263157894736	0.7218045112781954
anterior-cingulate	UKB_5500	29	0.2121212121212121	0.5321573948439621
anterior-cingulate	UKB_5500	30	0.1969696969696969	0.7121386076609959
anterior-cingulate	UKB_5500	31	0.2328767123287671	0.6653399975317784
anterior-cingulate	UKB_5500	32	0.2586206896551724	0.5999876957150329
anterior-cingulate	UKB_5500	33	0.2205882352941176	0.6952322785051722
anterior-cingulate	UKB_5500	34	0.238095238095238	0.7293586789554531
anterior-cingulate	UKB_5500	35	0.35	0.6404001111419839
anterior-cingulate	UKB_5500	36	0.2580645161290322	0.6392435345370301
anterior-cingulate	UKB_5500	37	0.2580645161290322	0.6226234544584625
anterior-cingulate	UKB_5500	38	0.2560975609756097	0.6406221090323353
anterior-cingulate	UKB_5500	39	0.1830985915492957	0.6234741784037557
anterior-cingulate	UKB_5500	40	0.3114754098360656	0.6929138022210469
anterior-cingulate	UKB_5500	41	0.3137254901960784	0.5079638009049774
anterior-cingulate	UKB_5500	42	0.2878787878787879	0.7461225341822357
anterior-cingulate	UKB_5500	43	0.2131147540983606	0.8500793231094659
anterior-cingulate	UKB_5500	44	0.3333333333333333	0.7234944160317296
anterior-cingulate	UKB_5500	45	0.3026315789473684	0.5084073820915926
anterior-cingulate	UKB_5500	46	0.3225806451612903	0.7569439198207046
anterior-cingulate	UKB_5500	47	0.2142857142857142	0.7022482722421485
anterior-cingulate	UKB_5500	48	0.3	0.760044456793554
anterior-cingulate	UKB_5500	49	0.3582089552238806	0.6719610503631576
anterior-cingulate	UKB_5500	50	0.2083333333333333	0.6038973567431991
anterior-cingulate	UKB_5500	51	0.2121212121212121	0.7920467592109385
anterior-cingulate	UKB_5500	52	0.1857142857142857	0.6334878838246872
anterior-cingulate	UKB_5500	53	0.1774193548387097	0.67978645715293
anterior-cingulate	UKB_5500	54	0.2923076923076923	0.6687937062937063
anterior-cingulate	UKB_5500	55	0.2289156626506024	0.6871877754922127
anterior-cingulate	UKB_5500	56	0.1929824561403508	0.7259528130671508
anterior-cingulate	UKB_5500	57	0.2857142857142857	0.6235133287764868
anterior-cingulate	UKB_5500	58	0.3584905660377358	0.5229801644895984
anterior-cingulate	UKB_5500	59	0.3090909090909091	0.775829725829726
anterior-cingulate	UKB_5500	60	0.3166666666666666	0.6062795220894693
anterior-cingulate	UKB_5500	61	0.1857142857142857	0.6563030356049339
anterior-cingulate	UKB_5500	62	0.2608695652173913	0.6425283156740959
anterior-cingulate	UKB_5500	63	0.2179487179487179	0.6858078630230529
anterior-cingulate	UKB_5500	64	0.1904761904761904	0.7226382488479264
anterior-cingulate	UKB_5500	65	0.2461538461538461	0.6984702797202798
anterior-cingulate	UKB_5500	66	0.2368421052631578	0.564483937115516
anterior-cingulate	UKB_5500	67	0.3088235294117647	0.6006031224949421
anterior-cingulate	UKB_5500	68	0.1323529411764706	0.7135549872122762
anterior-cingulate	UKB_5500	69	0.2328767123287671	0.7251018141429101
anterior-cingulate	UKB_5500	70	0.238095238095238	0.7142377112135176
anterior-cingulate	UKB_5500	71	0.3076923076923077	0.6753933566433566
anterior-cingulate	UKB_5500	72	0.1791044776119403	0.7331790246627824
anterior-cingulate	UKB_5500	73	0.3389830508474576	0.6621274108708359
anterior-cingulate	UKB_5500	74	0.1578947368421052	0.7411073137388926
anterior-cingulate	UKB_5500	75	0.1692307692307692	0.7089160839160839
anterior-cingulate	UKB_5500	76	0.4	0.7376623376623378
anterior-cingulate	UKB_5500	77	0.2459016393442623	0.7562136435748281
anterior-cingulate	UKB_5500	78	0.1940298507462686	0.7241599489185091
anterior-cingulate	UKB_5500	79	0.2166666666666666	0.6814115031953322
anterior-cingulate	UKB_5500	80	0.2328767123287671	0.6791003332099224
anterior-cingulate	UKB_5500	81	0.3116883116883117	0.6060518428939481
anterior-cingulate	UKB_5500	82	0.1428571428571428	0.6237972553762027
anterior-cingulate	UKB_5500	83	0.21875	0.6085622710622709
anterior-cingulate	UKB_5500	84	0.2592592592592592	0.4309129026110157
anterior-cingulate	UKB_5500	85	0.1929824561403508	0.8034093855327975
anterior-cingulate	UKB_5500	86	0.2549019607843137	0.6377375565610859
anterior-cingulate	UKB_5500	87	0.25	0.6871779211360078
anterior-cingulate	UKB_5500	88	0.1688311688311688	0.6867080288132918
anterior-cingulate	UKB_5500	89	0.171875	0.5618131868131868
anterior-cingulate	UKB_5500	90	0.38	0.8430732292917167
anterior-cingulate	UKB_5500	91	0.25	0.6981477908547175
anterior-cingulate	UKB_5500	92	0.25	0.559981684981685
anterior-cingulate	UKB_5500	93	0.1184210526315789	0.6306493506493507
anterior-cingulate	UKB_5500	94	0.4259259259259259	0.6317133600152468
anterior-cingulate	UKB_5500	95	0.2333333333333333	0.5952208946929705
anterior-cingulate	UKB_5500	96	0.3620689655172414	0.6196745516626165
anterior-cingulate	UKB_5500	97	0.3548387096774194	0.7513535292488228
anterior-cingulate	UKB_5500	98	0.2428571428571428	0.8043215816638964
anterior-cingulate	UKB_5500	99	0.365079365079365	0.780625960061444
anterior-cingulate	UKB_5500	100	0.234375	0.7344780219780218
anterior-cingulate	UKB_5500	101	0.2333333333333333	0.7078632953598224
anterior-cingulate	UKB_5500	102	0.3333333333333333	0.8553077949304363
anterior-cingulate	UKB_5500	103	0.3043478260869565	0.5674095725246621
anterior-cingulate	UKB_5500	104	0.3166666666666666	0.8311197554876356
anterior-cingulate	UKB_5500	105	0.3661971830985915	0.6602951039570757
anterior-cingulate	UKB_5500	106	0.2142857142857142	0.7291925465838509
anterior-cingulate	UKB_5500	107	0.1363636363636363	0.6198726646487841
anterior-cingulate	UKB_5500	108	0.2	0.7014784358323856
anterior-cingulate	UKB_5500	109	0.1904761904761904	0.7623367895545315
anterior-cingulate	UKB_5500	110	0.2318840579710145	0.7293021556448668
anterior-cingulate	UKB_5500	111	0.2678571428571428	0.7098427887901573
anterior-cingulate	UKB_5500	112	0.3235294117647059	0.6780165667824559
anterior-cingulate	UKB_5500	113	0.2413793103448276	0.7406256728905842
anterior-cingulate	UKB_5500	114	0.2253521126760563	0.5294097920858484
anterior-cingulate	UKB_5500	115	0.3166666666666666	0.6151153098082802
anterior-cingulate	UKB_5500	116	0.3424657534246575	0.7106318647414539
anterior-cingulate	UKB_5500	117	0.2058823529411764	0.748826201473451
anterior-cingulate	UKB_5500	118	0.2205882352941176	0.6300721456655342
anterior-cingulate	UKB_5500	119	0.25	0.6942713224622213
anterior-cingulate	UKB_5500	120	0.293103448275862	0.6140145805776862
anterior-cingulate	UKB_5500	121	0.3225806451612903	0.7342801742590215
anterior-cingulate	UKB_5500	122	0.1587301587301587	0.5477630568356375
anterior-cingulate	UKB_5500	123	0.1643835616438356	0.7951993088979392
anterior-cingulate	UKB_5500	124	0.3548387096774194	0.5970386039132735
anterior-cingulate	UKB_5500	125	0.1764705882352941	0.6522171945701357
anterior-cingulate	UKB_5500	126	0.303030303030303	0.7297568103538254
anterior-cingulate	UKB_5500	127	0.2166666666666666	0.607224228952487
anterior-cingulate	UKB_5500	128	0.2741935483870967	0.6341064188763817
anterior-cingulate	UKB_5500	129	0.2985074626865671	0.7439540266581531
anterior-cingulate	UKB_5500	130	0.3454545454545454	0.7032467532467533
anterior-cingulate	UKB_5500	131	0.3220338983050847	0.6875511396843952
anterior-cingulate	UKB_5500	132	0.288135593220339	0.6985388661601404
anterior-cingulate	UKB_5500	133	0.2191780821917808	0.6964087375046281
anterior-cingulate	UKB_5500	134	0.2112676056338028	0.7585513078470824
anterior-cingulate	UKB_5500	135	0.2777777777777778	0.7877998585118016
anterior-cingulate	UKB_5500	136	0.141025641025641	0.6449626323044044
anterior-cingulate	UKB_5500	137	0.2985074626865671	0.6029212227631895
anterior-cingulate	UKB_5500	138	0.1851851851851851	0.8019439679817038
anterior-cingulate	UKB_5500	139	0.28	0.750108043217287
anterior-cingulate	UKB_5500	140	0.2727272727272727	0.5481324876673713
anterior-cingulate	UKB_5500	141	0.2950819672131147	0.732258064516129
anterior-cingulate	UKB_5500	142	0.3636363636363636	0.7220577871740662
anterior-cingulate	UKB_5500	143	0.3076923076923077	0.6403995560488345
anterior-cingulate	UKB_5500	144	0.1846153846153846	0.6930506993006993
anterior-cingulate	UKB_5500	145	0.303030303030303	0.6703475628848764
anterior-cingulate	UKB_5500	146	0.2909090909090909	0.5553391053391056
anterior-cingulate	UKB_5500	147	0.1764705882352941	0.6888575027674924
anterior-cingulate	UKB_5500	148	0.2	0.6692744755244755
anterior-cingulate	UKB_5500	149	0.2027027027027027	0.6741947426878933
anterior-cingulate	UKB_5500	150	0.3050847457627119	0.6161309175920515
anterior-cingulate	UKB_5500	151	0.2638888888888889	0.5844105730272043
anterior-cingulate	UKB_5500	152	0.2622950819672131	0.6558963511369644
anterior-cingulate	UKB_5500	153	0.3214285714285714	0.7304853041695148
anterior-cingulate	UKB_5500	154	0.3461538461538461	0.613591735678306
anterior-cingulate	UKB_5500	155	0.2236842105263158	0.7165276828434722
anterior-cingulate	UKB_5500	156	0.2835820895522388	0.7296272647457898
anterior-cingulate	UKB_5500	157	0.2207792207792207	0.6548451548451548
anterior-cingulate	UKB_5500	158	0.2142857142857142	0.5509754177237336
anterior-cingulate	UKB_5500	159	0.238095238095238	0.7043490783410139
anterior-cingulate	UKB_5500	160	0.2586206896551724	0.8398597311513736
anterior-cingulate	UKB_5500	161	0.25	0.7131350918044049
anterior-cingulate	UKB_5500	162	0.2539682539682539	0.7651209677419355
anterior-cingulate	UKB_5500	163	0.2647058823529412	0.7427186319044166
anterior-cingulate	UKB_5500	164	0.3380281690140845	0.7010395707578805
anterior-cingulate	UKB_5500	165	0.1710526315789473	0.6619548872180451
anterior-cingulate	UKB_5500	166	0.1948051948051948	0.5893054314106945
anterior-cingulate	UKB_5500	167	0.2461538461538461	0.6618444055944056
anterior-cingulate	UKB_5500	168	0.3064516129032258	0.7165520888418826
anterior-cingulate	UKB_5500	169	0.2982456140350877	0.7495462794918332
anterior-cingulate	UKB_5500	170	0.3287671232876712	0.5674750092558313
anterior-cingulate	UKB_5500	171	0.2537313432835821	0.7454306010056668
anterior-cingulate	UKB_5500	172	0.2352941176470588	0.7249773755656107
anterior-cingulate	UKB_5500	173	0.3103448275862069	0.7519456150604449
anterior-cingulate	UKB_5500	174	0.2702702702702703	0.795720103665309
anterior-cingulate	UKB_5500	175	0.1617647058823529	0.7741344428751383
anterior-cingulate	UKB_5500	176	0.2972972972972973	0.7265012958163641
anterior-cingulate	UKB_5500	177	0.25	0.6014448457904975
anterior-cingulate	UKB_5500	178	0.4482758620689655	0.7397643729428773
anterior-cingulate	UKB_5500	179	0.1168831168831168	0.6514800988485199
anterior-cingulate	UKB_5500	180	0.1857142857142857	0.7493832560580876
anterior-cingulate	UKB_5500	181	0.2321428571428571	0.7786739576213261
anterior-cingulate	UKB_5500	182	0.1756756756756756	0.7116623472787856
anterior-cingulate	UKB_5500	183	0.2307692307692307	0.6268288673351964
anterior-cingulate	UKB_5500	184	0.3559322033898305	0.7134424313267096
anterior-cingulate	UKB_5500	185	0.3428571428571428	0.8294112501093518
anterior-cingulate	UKB_5500	186	0.2535211267605634	0.7248826291079812
anterior-cingulate	UKB_5500	187	0.3333333333333333	0.7212669683257918
anterior-cingulate	UKB_5500	188	0.2361111111111111	0.6478230111261175
anterior-cingulate	UKB_5500	189	0.2333333333333333	0.7627118644067797
anterior-cingulate	UKB_5500	190	0.2727272727272727	0.720851370851371
[truncated: 7,605 more rows]
